# Supplementary material for: Selective Androgen Receptor Modulators (SARMs) Negatively Regulate Triple-Negative Breast Cancer Growth and Epithelial:Mesenchymal Stem Cell Signaling
Source: PLoS One. 2014 Jul 29;9(7):e103202. doi: 10.1371/journal.pone.0103202 (PMC4114483; doi:10.1371/journal.pone.0103202)
Supplement: Data S1 — Microarray data table containing the genes differentially regulated by GTx-027 in MDA-MB-231-AR xenograft. (XLSX) [file pone.0103202.s002.xlsx]

## Sheet: order summary
Probe Set ID	Vehicle	GTx-027	Vehicle (-200)	GTx-027 (-200)	027/veh	027/veh	Gene Accession	Gene Symbol
16735751	27.0603	887.334	-172.94	687.334	-3.97441	32.7909	NM_006691	LYVE1	Extracellular link domain containing 1, acts as a receptor and binds to both soluble and immobilized hyaluronan
16830883	67.2881	807.659	-132.712	607.659	-4.57879	12.003	NM_001141	ALOX15B	Arachidonate 15-lipoxygenase type II, involved in the production of fatty acid hydroperoxides.
17018497	131.008	781.262	-68.9915	581.262	-8.42512	5.96344	NM_001145775	FKBP5	FK506 binding protein 5, play a role in immunoregulation and basic cellular processes involving protein folding and trafficking
17016406	193.851	750.626	-6.1494	550.626	-89.5415	3.87219	NM_003543	HIST1H4H	Histone H4, responsible for the nucleosome structure of the chromosomal fiber in eukaryotes.
16778241	37.912	677.547	-162.088	477.547	-2.94622	17.8715	NM_006475	POSTN	Periostin functions as a ligand for alpha-V/beta-3 and alpha-V/beta-5 integrins to support adhesion and migration of epithelial cells
17059828	1076.18	4368.89	876.181	4168.89	4.75802	4.05962	NM_006528	TFPI2	Tissue factor pathway inhibitor 2
16689869	729.057	3871.71	529.057	3671.71	6.94011	5.31058	NM_001993	F3
17020846	459.966	1740.92	259.966	1540.92	5.92737	3.78488	NM_004370	COL12A1	Collagen alpha-1(XII) chain
16693976	278.063	904.256	78.0627	704.256	9.02167	3.25199	NM_002456	MUC1	Mucin 1, cell surface associated (MUC1) or polymorphic epithelial mucin (PEM)
17014442	239.479	596.354	39.4791	396.354	10.0396	2.49021	NM_021977	SLC22A3	organic cation transporter 3 (OCT3)
Probe Set ID	Vehicle	GTx-027	Vehicle (-200)	GTx-027 (-200)	027/veh	vehicle/GTx027	Gene Accession	Gene Symbol
17059323	666.554	178.734	466.554	-21.2662	-0.0455815	3.72931	NM_006080	SEMA3A	Semaphorin-3A, can function as either a chemorepulsive agent, inhibiting axonal outgrowth, or as a chemoattractive agent, stimulating the growth of apical dendrites.
16909724	539.502	135.279	339.502	-64.721	-0.190635	3.98807	NM_005737	ARL4C
17097643	509.974	137.19	309.974	-62.8095	-0.202628	3.71727	NM_005118	TNFSF15	Vascular endothelial growth inhibitor, tumor necrosis factor
16691090	413.161	75.6502	213.161	-124.35	-0.583362	5.46146	NM_015967	PTPN22	Protein tyrosine phosphatase, non-receptor type 22 (lymphoid)			affects the responsiveness of T and B cell receptors, and mutations are associated with increases or decreases in risks of autoimmune diseases
16793129	411.944	87.0306	211.944	-112.969	-0.533015	4.73333	NM_001202	BMP4	Bone morphogenetic protein 4, plays an important role in the onset of endochondral bone formation in humans
16909081	410.255	94.6511	210.255	-105.349	-0.501052	4.3344	NM_014689	DOCK10	Dock10 as a protein that was overexpressed in some aggressive papillary thyroid carcinomas
16984730	286.43	94.5432	86.4298	-105.457	-1.22014	3.02962	NM_006350	FST	Follistatin also known as activin-binding protein		Its primary function is the binding and bioneutralization of members of the TGF-β superfamily, with a particular focus on activin, a paracrine hormone.
17012632	3595.12	428.365	3395.12	228.365	0.0672627	8.39266	NM_006208	ENPP1	Ectonucleotide pyrophosphatase/phosphodiesterase family member 1
17107406	2809.81	552.959	2609.81	352.959	0.135243	5.08141	NM_032461	SPANXB1	SPANX family, Human sperm protein associated with the nucleus on the X chromosome (SPANX) genes
17107411	2809.81	552.959	2609.81	352.959	0.135243	5.08141	NM_032461	SPANXB1
16903140	1292.16	250.161	1092.16	50.161	0.0459283	5.16531	NM_001008540	CXCR4	C-X-C chemokine receptor type 4, endowed with potent chemotactic activity for lymphocytes
17097661	1091.47	200.8	891.474	0.7996	0.000896941	5.43564	NM_002160	TNC	Tenascin C, extracellular matrix glycoproteins, has anti-adhesive properties, causing cells in tissue culture to become rounded after it is added to the medium
16987610	1034.53	319.935	834.534	119.935	0.143715	3.23358	NM_001012761	RGMB	glycosylphosphatidylinositol (GPI)-anchored member of the repulsive guidance molecule family (see also RGMA and RGMC) and contributes to the patterning of the developing nervous system. Furthermore, aberrant expression of RGMs was indicated in breast cancer. The perturbed expression was associated with disease progression and poor prognosis
17014114	499.047	203.593	299.047	3.5931	0.0120152	2.4512	NM_003898	SYNJ2	Synaptojanin, play a role in the development of nervous systems.
16785483	940.672	424.154	740.672	224.154	0.302636	2.21776	NM_178155	FUT8	Alpha-(1,6)-fucosyltransferase, The expression of this gene may contribute to the malignancy of cancer cells and to their invasive and metastatic capabilities.
17117871	3735.8	1654.82	3535.8	1454.82	0.411453	2.25753	BT006774	HMGA1	HMGA1, a non-histone chromatin protein involved in many cellular processes, including regulation of inducible gene transcription, DNA replication, heterochromation organization, integration of retroviruses into chromosomes, and the metastatic progression of cancer cells.
16713309	1087.58	450.247	887.583	250.247	0.281942	2.41553	NM_031866	FZD8	Frizzled-8, This gene is highly expressed in two human cancer cell lines, indicating that it may play a role in several types of cancer.
17114829	1017.35	386.49	817.346	186.49	0.228165	2.63227	NM_000202	IDS	Iduronate-2-sulfatase is a sulfatase enzyme associated with Hunter syndrome
16924602	458.008	159.915	258.008	-40.0854	-0.155365	2.86408	NM_006988	ADAMTS1	A disintegrin and metalloproteinase with thrombospondin motifs 1			The expression of this gene may be associated with various inflammatory processes as well as development of cancer cachexia
16901068	350.326	111.368	150.326	-88.6322	-0.589598	3.14567	NM_002285	AFF3	AF4/FMR2 family member 3, a tissue-restricted nuclear transcriptional activator that is preferentially expressed in lymphoid tissue
16785127	289.66	103.104	89.6597	-96.8963	-1.08071	2.8094	NM_020663	RHOJ	Rho proteins regulate the dynamic assembly of cytoskeletal components for several physiologic processes, such as cell proliferation and motility and the establishment of cell polarity. They are also involved in pathophysiologic process, such as cell transformation and metastasis
17114713	349.958	57.8261	149.958	-142.174	-0.948092	6.05191	NM_022661	SPANXC
17114718	334.802	87.8401	134.802	-112.16	-0.832033	3.81149	NM_145662	SPANXA2
16738630	286.78	84.9139	86.7803	-115.086	-1.32618	3.37731	NM_001143995	LPXN	Leupaxin, cell type-specific signaling by associating with PYK2, a member of focal adhesion kinase family. As a substrate for a tyrosine kinase in lymphoid cells, this protein may also function in, and be regulated by tyrosine kinase activity

## Sheet: Sheet1
Probe Set ID	Vehicle	GTx-027	Vehicle (-200)	GTx-027 (-200)	027/veh	Gene Accession	Gene Symbol
16834143	199.945	250.741	-0.0547	50.7407	-927.618	NM_031961	KRTAP9-2
17016406	193.851	750.626	-6.1494	550.626	-89.5415	NM_003543	HIST1H4H
17095111	197.34	306.923	-2.6596	106.923	-40.2026	NM_002072	GNAQ
17042860	197.162	308.36	-2.8384	108.36	-38.1765	NM_001039966	GPER
16817860	198.111	258.908	-1.8894	58.9081	-31.1782	NM_013292	MYLPF
16973269	199.394	218.547	-0.606	18.5468	-30.6053	NM_033178	DUX4
16963981	199.009	229.307	-0.9911	29.3072	-29.5704	ENST00000324803 // ENST00000324803	CRIPAK // CRIPAK
16718232	196.434	298.079	-3.5665	98.079	-27.5001	NM_033397	ITPRIP
16696657	199.477	212.884	-0.5231	12.8838	-24.6297	NM_022457	RFWD2
16685702	196.458	282.301	-3.5418	82.301	-23.2371	NR_002983	SNORA55
16966304	188.254	465.185	-11.7462	265.185	-22.5763	NM_014988	LIMCH1
16855477	199.581	208.666	-0.4192	8.666	-20.6727	NM_001012515	FECH
16771434	194.161	307.161	-5.8391	107.161	-18.3523
16677556	184.236	488.731	-15.7639	288.731	-18.3159	NM_001135599	TGFB2
16971995	196.692	259.503	-3.3082	59.5034	-17.9866	NM_014247	RAPGEF2
17012207	205.026	109.657	5.0265	-90.3429	-17.9733	NM_006714	SMPDL3A
16973522	198.193	232.023	-1.8069	32.023	-17.7226	NM_001012614	CTBP1
16889759	184.161	469.161	-15.8391	269.161	-16.9934
16973708	196.446	259.093	-3.5538	59.0934	-16.6282	NM_006454	MXD4
16863740	182.661	474.661	-17.339	274.661	-15.8406	NM_153608	ZNF114
16727209	188.161	385.661	-11.8391	185.661	-15.682
16687467	196.519	245.547	-3.4811	45.5472	-13.0841	NM_016126	HSPB11
16675323	197.045	237.612	-2.9546	37.6117	-12.7299	NM_002923	RGS2
16658582	185.924	371.512	-14.0755	171.512	-12.1852
16900116	192.942	279.892	-7.0583	79.8923	-11.3189	ENST00000493819 // ENST00000493819	LOC652493 // IGKV1-9
16719233	195.347	249.394	-4.6527	49.3939	-10.6162	NM_000274	OAT
16704614	184.399	348.673	-15.6011	148.673	-9.52967	NM_001040084	ANXA8
17103372	195.34	243.013	-4.6599	43.0135	-9.23056	NM_017883	WDR13
16662890	189.51	296.51	-10.4899	96.5096	-9.20024	NM_181809	BMP8A
16794632	194.689	247.585	-5.3114	47.5847	-8.95898	NM_005589	ALDH6A1
16922477	197.83	218.961	-2.1697	18.9612	-8.73909	NM_001757	CBR1
16798351	191.922	270.44	-8.0779	70.4403	-8.72013	AF400499	SNRPN
17068631	183.789	338.735	-16.2108	138.735	-8.55819
17018497	131.008	781.262	-68.9915	581.262	-8.42512	NM_001145775	FKBP5
17083319	165.678	480.043	-34.3216	280.043	-8.15939	NM_004972	JAK2
16717520	196.63	227.048	-3.3701	27.0479	-8.02584	NR_002954	SNORA12
16948967	188.03	290.684	-11.9696	90.6844	-7.57623	NR_003055	SNORD66
16678347	173.161	403.161	-26.8391	203.161	-7.56959
16963822	196.318	227.597	-3.682	27.5972	-7.49517	NM_032326	TMEM175
16889757	178.661	357.161	-21.3391	157.161	-7.36492
17089982	191.941	257.291	-8.0592	57.2914	-7.10882	NM_020438	DOLPP1
17106051	189.446	272.533	-10.5545	72.5328	-6.87222	NM_012216	MID2
17009676	188.732	269.417	-11.2675	69.4174	-6.16085	NM_018214	LRRC1
17046714	193.668	238.621	-6.3322	38.621	-6.09914	NM_018264	TYW1
16689312	195.947	224.405	-4.0527	24.4052	-6.02196	NM_018284	GBP3
17099076	171.382	370.846	-28.6179	170.846	-5.96989	NM_004878	PTGES
16746485	194.17	233.892	-5.8304	33.8915	-5.81289	AK290087	WASH3P
16810341	162.024	416.975	-37.9762	216.975	-5.71344	NM_001218	CA12
16990142	167.661	381.161	-32.3391	181.161	-5.60191
16983157	194.782	228.618	-5.2182	28.6184	-5.48434	NR_003689	SNORD123
17006322	190.544	251.248	-9.4557	51.2475	-5.41975	NR_030615	MIR877
17006323	190.544	251.248	-9.4557	51.2475	-5.41975
17095703	177.578	321.265	-22.4216	121.265	-5.40841	NM_005384	NFIL3
17062955	193.173	236.725	-6.8267	36.7251	-5.37963	NR_015431	FLJ43663
16849652	183.139	289.449	-16.8609	89.4487	-5.3051	NM_019020	TBC1D16
17098331	173.161	342.161	-26.8391	142.161	-5.29678
16946513	188.663	259.687	-11.3366	59.6873	-5.26501	NM_003304	TRPC1
17054540	193.658	233.378	-6.342	33.3783	-5.26306	NM_013321	SNX8
16991010	176.067	325.324	-23.9331	125.324	-5.23642	NM_000112	SLC26A2
16870867	193.143	235.469	-6.8566	35.4687	-5.17293	NM_001098626	ZNF98
17086048	165.159	375.184	-34.8415	175.184	-5.02803	NM_001490	GCNT1
17110086	188.161	258.161	-11.8391	58.1609	-4.91261	NM_000328	RPGR
17066523	168.893	343.534	-31.1069	143.534	-4.61421	NM_006129	BMP1
16692448	162.8	371.359	-37.1996	171.359	-4.60647	NM_178230	PPIAL4A
16830883	67.2881	807.659	-132.712	607.659	-4.57879	NM_001141	ALOX15B
16936607	190.386	242.028	-9.6137	42.0282	-4.3717	NM_001169109	SCO2
16849274	191.326	236.75	-8.674	36.7503	-4.23683	NM_006456	ST6GALNAC2
17006066	191.854	233.794	-8.1459	33.7939	-4.14858	NR_003049	SNORD32B
16826966	151.844	399.086	-48.1559	199.086	-4.13421	NR_002978	SNORA46
17092749	180.316	279.192	-19.6836	79.1925	-4.02327
16735751	27.0603	887.334	-172.94	687.334	-3.97441	NM_006691	LYVE1
16956792	143.894	421.44	-56.1062	221.44	-3.94681	NM_015429	ABI3BP
16820034	191.964	231.51	-8.036	31.5097	-3.92107	NM_001185058	NOL3
16934229	178.161	280.661	-21.8392	80.6608	-3.6934
16825614	194.732	219.365	-5.2677	19.3652	-3.67622	NM_031478	FAM57B
17008695	188.175	242.87	-11.825	42.8696	-3.62534	NM_138296	PTCRA
17099827	195.631	215.798	-4.3685	15.7985	-3.61646	NM_152833	C9orf69
17059932	144.254	398.852	-55.7465	198.852	-3.56707	NM_000305	PON2
16827679	188.614	240.178	-11.3858	40.1776	-3.52875	NM_000903	NQO1
16894883	163.821	323.864	-36.1785	123.864	-3.42369	NM_002381	MATN3
17111709	194.716	218.037	-5.2836	18.0372	-3.41381	NR_033742	FKSG43
16705754	116.025	484.508	-83.9755	284.508	-3.38799	NM_139155	ADAMTS14
16745155	186.161	246.661	-13.8392	46.6608	-3.37164
16789509	195.302	215.414	-4.6981	15.4138	-3.28086	NM_006427	SIVA1
16997503	150.233	360.851	-49.7671	160.851	-3.23208	NM_005779	LHFPL2
16809219	93.8767	542.646	-106.123	342.646	-3.22876	NM_207381	TNFAIP8L3
16698262	181.283	259.719	-18.7166	59.7189	-3.19069	NM_018208	ETNK2
16974049	173.51	281.309	-26.4903	81.3092	-3.0694	NM_020416	PPP2R2C
16943241	150.107	351.388	-49.8926	151.388	-3.03428	NM_001850	COL8A1
16790247	178.661	264.661	-21.3391	64.6609	-3.03016
17000208	188.744	233.427	-11.2557	33.4274	-2.96982	NR_030583	VTRNA2
16953458	192.725	221.529	-7.275	21.5291	-2.95933	NM_000094	COL7A1
16775520	184.832	244.789	-15.1678	44.7886	-2.95287	NM_006493	CLN5
16983692	91.699	519.082	-108.301	319.082	-2.94625	NM_178140	PDZD2
16778241	37.912	677.547	-162.088	477.547	-2.94622	NM_006475	POSTN
16999053	189.451	231.068	-10.5494	31.0682	-2.94502	NR_033362	ATG12
16717272	138.243	381.778	-61.7571	181.778	-2.94344	NM_032211	LOXL4
16696979	177.531	265.131	-22.4692	65.1314	-2.8987	NM_002065	GLUL
16713762	159.469	315.904	-40.5313	115.904	-2.85962	NM_001098845	ANXA8L1
16824349	193.009	219.603	-6.9906	19.6032	-2.80422	AK295599	LOC100288162
16914062	173.344	271.928	-26.656	71.9275	-2.69836	NM_024331	TTPAL
17082109	193.186	218.137	-6.8141	18.1373	-2.66173	NM_001100878	C8orf73
16889698	167.161	284.161	-32.8391	84.1609	-2.56283
17093417	166.448	285.786	-33.5523	85.7864	-2.5568	NM_020702	KIAA1161
17072920	92.4313	470.399	-107.569	270.399	-2.51373	NM_003882	WISP1
16906285	54.9451	550.639	-145.055	350.639	-2.41729	NM_005795	CALCRL
16879817	185.769	234.314	-14.2312	34.3138	-2.41117	NM_020458	TTC7A
16923705	150.424	317.736	-49.5764	117.736	-2.37484	NM_001112	ADARB1
16865022	130.393	363.502	-69.6074	163.502	-2.34892	NR_030183	MIR520E
17045291	181.259	243.961	-18.7409	43.9608	-2.34571	NM_017549	EPDR1
16972129	128.071	368.511	-71.9291	168.511	-2.34274	NM_007246	KLHL2
16727702	196.125	209.043	-3.8753	9.0426	-2.33339	NM_001619	ADRBK1
16771554	176.161	254.661	-23.8391	54.6609	-2.29291
16834687	195.864	209.4	-4.1355	9.4005	-2.27312	NR_026770 // NR_026770	C17orf88 // C17orf88
16838750	180.73	242.957	-19.2699	42.9571	-2.22923	NM_006340	BAIAP2
16788528	174.164	254.824	-25.8356	54.8241	-2.12204	NR_030617	MIR665
16689070	180.862	240.313	-19.138	40.3133	-2.10645	NM_001134445	DDAH1
16819678	179.575	242.59	-20.4254	42.5901	-2.08515	NM_001126129	GINS3
16660212	182.876	235.437	-17.124	35.437	-2.06943	NM_001040125	PQLC2
16875044	184.749	229.353	-15.2509	29.3534	-1.9247	BX537909	LOC284373
16829235	184.256	230.241	-15.7435	30.2407	-1.92084	NM_000485	APRT
16813038	181.43	235.551	-18.5695	35.5508	-1.91447	NM_005928	MFGE8
17049667	180.126	237.698	-19.8736	37.6976	-1.89687	NM_030961	TRIM56
16912975	183.804	230.572	-16.1965	30.572	-1.88757	NM_001076552	ACSS2
17012711	178.014	241.355	-21.986	41.355	-1.88097	NR_002436	SNORA33
17007738	256.467	95.4174	56.4673	-104.583	-1.85209	NM_152753	SCUBE3
16771572	172.43	250.522	-27.5699	50.5219	-1.8325
16908615	187.722	222.422	-12.2784	22.4224	-1.82617
16877048	178.463	239.112	-21.537	39.1123	-1.81605	NM_134421	HPCAL1
16856463	194.159	210.54	-5.8413	10.5397	-1.80434	NM_000455	STK11
17102829	179.27	237.208	-20.7302	37.208	-1.79487	NM_000240	MAOA
16807394	180.781	234.324	-19.2186	34.3244	-1.786	NM_001190479	LOC100131244
16742228	192.238	213.637	-7.7618	13.637	-1.75694	NR_029891	MIR326
16839277	174.305	242.895	-25.6951	42.8955	-1.6694	NM_022463	NXN
16962969	157.357	270.146	-42.643	70.1464	-1.64497	NM_138399	TMEM44
16968447	254.59	110.547	54.5898	-89.4532	-1.63864	NM_032717	AGPAT9
17070653	184.148	224.964	-15.8524	24.964	-1.57478	NM_001126111	OSGIN2
16990199	130.125	309.751	-69.8755	109.751	-1.57066	NR_026703	VTRNA1-1
16830398	192.234	212.143	-7.7662	12.1431	-1.56358	NM_001002914	KCTD11
17022996	33.9895	449.255	-166.01	249.255	-1.50144	NM_002944	ROS1
17082207	186.369	220.451	-13.6313	20.4513	-1.50032	NM_003313	TSTA3
16678341	165.161	252.161	-34.8391	52.1609	-1.49719
16766420	189.731	215.346	-10.2695	15.3463	-1.49436	NM_001178078	STAT6
17096965	104.488	342.707	-95.5118	142.707	-1.49413	NM_019114	EPB41L4B
16669454	177.804	232.448	-22.1961	32.4482	-1.46189	NR_003955	EMBP1
16985518	190.6	213.74	-9.4001	13.7396	-1.46164	NM_181523	PIK3R1
17013554	137.477	290.967	-62.5228	90.9671	-1.45494	NM_005715	UST
17008007	190.013	214.516	-9.9873	14.5162	-1.45347	NR_037151	CDKN1A
17054243	184.726	222.115	-15.2738	22.115	-1.4479	NM_002607	PDGFA
16744708	170.209	243.085	-29.7907	43.085	-1.44626	NM_052968	APOA5
16964749	176.615	233.814	-23.3849	33.8135	-1.44595	NM_014743	KIAA0232
17107676	258.915	114.922	58.9151	-85.0779	-1.44408	NM_005491	MAMLD1
16693459	146.909	276.369	-53.091	76.369	-1.43845	NM_002960	S100A3
16935961	186.712	218.832	-13.2881	18.8324	-1.41724	NM_001009880	C22orf9
16863715	161.57	254.458	-38.4298	54.4577	-1.41707	NR_024220	SNAR-C1
16876191	180.266	227.618	-19.7336	27.618	-1.39954	NM_003969	UBE2M
16995848	64.662	386.231	-135.338	186.231	-1.37604	NM_001093726	SEPP1
16739165	165.522	247.434	-34.4781	47.4341	-1.37577	NM_021727	FADS3
16777185	160.189	254.679	-39.8113	54.6794	-1.37346	NM_004004	GJB2
16921258	176.759	231.796	-23.2409	31.7962	-1.36811	NM_001958	EEF1A2
16661832	172.123	237.698	-27.8768	37.698	-1.35231	NM_178865	SERINC2
16769719	166.161	245.661	-33.8391	45.6608	-1.34935
16981913	188.331	215.589	-11.6693	15.5885	-1.33586	NM_152682	RWDD4
17013773	265.765	112.604	65.7649	-87.3964	-1.32892	NM_005100	AKAP12
16942648	285.383	86.5523	85.3826	-113.448	-1.3287	ENST00000389617 // ENST00000389617	GXYLT2 // GLT8D4
16738630	286.78	84.9139	86.7803	-115.086	-1.32618	NM_001143995	LPXN
16657713	192.864	209.416	-7.1362	9.416	-1.31947	NM_153339	PUSL1
16769752	265.161	115.161	65.1609	-84.8391	-1.30199
16996347	188.453	214.801	-11.5472	14.8007	-1.28176	NR_023344	RNU6ATAC
17099678	188.453	214.801	-11.5472	14.8007	-1.28176	NR_023344 // NR_023344 // NR_023344	RNU6ATAC // RNU6ATAC // RNU6ATAC
17118636	188.106	215.238	-11.8944	15.2379	-1.2811
16928938	109.973	314.177	-90.0266	114.177	-1.26826	NM_033382	SEC14L2
16760894	163.32	246.32	-36.6805	46.3201	-1.2628	NR_036440	POU5F1P3
17108953	179.032	226.424	-20.9681	26.4236	-1.26018	NM_016378	VCX2
16660682	253.129	134.818	53.1288	-65.1823	-1.22687
16984730	286.43	94.5432	86.4298	-105.457	-1.22014	NM_006350	FST
17085685	271.635	112.979	71.635	-87.0208	-1.21478	NM_004817	TJP2
16889879	272.526	112.536	72.5263	-87.4637	-1.20596	NM_201266	NRP2
16960963	174.359	230.814	-25.6409	30.814	-1.20175	NM_001190241	IFT80
17043095	119.135	296.757	-80.8647	96.7573	-1.19653	NM_152744	SDK1
17017049	169.022	236.978	-30.9778	36.9779	-1.19369	NM_014070	C6orf15
16836021	137.792	272.383	-62.2082	72.383	-1.16356	NM_003786	ABCC3
16866290	173.225	231.09	-26.7753	31.0896	-1.16113	NM_001195135	LOC646862
16971416	191.661	209.661	-8.339	9.6609	-1.15852
17046640	153.293	254.106	-46.7074	54.1061	-1.15841	NM_003596	TPST1
16972950	191.191	210.02	-8.8088	10.02	-1.1375	NM_181726	ANKRD37
16820937	42.595	378.625	-157.405	178.625	-1.13481	NM_005143	HP
16706968	177.565	225.436	-22.4355	25.4364	-1.13376	ENST00000412718 // ENST00000412718	FAM22D // FAM22D
16964835	282.852	106.215	82.8522	-93.7854	-1.13196	NR_026892	AFAP1-AS
16714084	182.695	219.557	-17.3054	19.5573	-1.13013	NR_036182	MIR4294
16833159	151.298	255.023	-48.7021	55.0231	-1.12979	NM_003885	CDK5R1
16785127	289.66	103.104	89.6597	-96.8963	-1.08071	NM_020663	RHOJ
16752019	175.161	226.661	-24.8391	26.6609	-1.07334
16777756	99.9877	304.621	-100.012	104.621	-1.04608	NM_181785	SLC46A3
16859330	191.53	208.747	-8.4701	8.7474	-1.03274	NM_024074	TMEM38A
17017212	93.6609	309.661	-106.339	109.661	-1.03124
16814510	165.463	234.589	-34.5368	34.5894	-1.00152	NM_207112	HAGHL
16660282	72.706	326.458	-127.294	126.458	-0.993433	NM_000929	PLA2G5
16705089	152.02	247.532	-47.9802	47.5323	-0.990665	NM_001080512	BICC1
16855049	156.661	242.161	-43.3391	42.1608	-0.972812	NM_145653	TCEB3C
16774053	182.131	217.208	-17.8685	17.208	-0.963036	NM_003914	CCNA1
16893169	130.712	266.592	-69.2883	66.5924	-0.961092	NM_002081	GPC1
16856421	175.588	223.399	-24.4124	23.399	-0.958488	NM_012292	HMHA1
17114713	349.958	57.8261	149.958	-142.174	-0.948092	NM_022661	SPANXC
16849635	167.781	230.504	-32.2186	30.5037	-0.946773	NM_003655	CBX4
16900499	269.161	134.661	69.1609	-65.3391	-0.94474
16946341	103.214	290.962	-96.7864	90.9615	-0.939817	NM_152282	ACPL2
16926598	175.025	223.354	-24.9754	23.3543	-0.935092	AK123852	LOC100129027
17081002	264.527	139.774	64.5273	-60.2257	-0.933337	NM_174911	FAM84B
16875145	190.62	208.607	-9.38	8.6071	-0.917601	NM_198893	ZNF160
16680023	185.357	213.286	-14.6433	13.2857	-0.907289	NM_001142467	HES4
17114075	265.895	140.25	65.8953	-59.7496	-0.906735	NM_017666	ZNF280C
16740339	281.271	127.213	81.2705	-72.7871	-0.895615
16715170	64.1609	318.661	-135.839	118.661	-0.873539	NM_005041	PRF1
16797358	181.195	216.397	-18.8052	16.3972	-0.87195	BC062335	IGHG2
16880414	171.035	225.192	-28.9648	25.1918	-0.869738	NM_002908	REL
16968797	184.144	213.428	-15.8562	13.4282	-0.846874	NM_014606	HERC3
16721732	186.271	211.591	-13.7292	11.5907	-0.844237	NR_002977	SNORA45
17107420	334.802	87.8401	134.802	-112.16	-0.832033	NM_145662	SPANXA2
17114718	334.802	87.8401	134.802	-112.16	-0.832033	NM_145662	SPANXA2
17017894	169.478	224.967	-30.5222	24.9672	-0.818001	NR_001298	HLA-DRB6
16771417	283.388	132.799	83.3882	-67.2012	-0.805884	NM_003733	OASL
17012047	173.284	221.477	-26.716	21.477	-0.8039	NM_173674	DCBLD1
16931815	157.856	233.067	-42.1442	33.0674	-0.784625	NM_001080420	SHANK3
17018408	310.137	115.618	110.137	-84.3821	-0.766152	NM_012391	SPDEF
16743222	252.661	159.661	52.6608	-40.3392	-0.76602	NM_012124	CHORDC1
17098071	176.088	218.208	-23.9116	18.2084	-0.761488	NM_014222	NDUFA8
16728066	292.877	130.955	92.8773	-69.0454	-0.743404	NM_002335	LRP5
17009316	279.488	141.341	79.4883	-58.6594	-0.737963	NM_014936	ENPP4
16671784	157.683	231.011	-42.3169	31.0109	-0.732825	NR_034180	POU5F1P4
17098504	180.373	214.365	-19.6268	14.3652	-0.731918	NR_002449	SNORA65
16862646	253.089	161.19	53.0885	-38.81	-0.731043	NM_022752	ZNF574
16757373	257.161	158.661	57.1608	-41.3391	-0.723207	NM_016817	OAS2
16967348	56.817	302.562	-143.183	102.562	-0.716299	NM_001074	UGT2B7
17106997	260.829	156.458	60.829	-43.5423	-0.715815	NM_016542	MST4
16862504	181.209	213.418	-18.7914	13.4184	-0.714071	NM_000709	BCKDHA
17104665	312.661	119.661	112.661	-80.3391	-0.713105
16693375	163.028	226.106	-36.9722	26.1056	-0.706087	NM_001014450	SPRR2F
16861396	170.661	220.661	-29.3391	20.6609	-0.70421
16963113	45.3377	308.808	-154.662	108.808	-0.703519	NM_001647	APOD
16684686	296.309	132.704	96.309	-67.2963	-0.698754	NM_023009	MARCKSL1
16927762	157.499	229.367	-42.5007	29.3672	-0.690982	ENST00000390301 // ENST00000390301	IGLV1-36 // IGLV1-36
17073146	187.243	208.777	-12.7575	8.7772	-0.688003	NM_032611	PTP4A3
16970536	279.185	146.331	79.1848	-53.6695	-0.677775	NM_014278	HSPA4L
16919547	50.2169	301.051	-149.783	101.051	-0.674649	NM_003064	SLPI
16889563	167.497	221.701	-32.5027	21.7011	-0.667671	NM_003507	FZD7
16936947	272.62	151.666	72.6195	-48.3344	-0.665584	NM_001168272	ITPR1
16898492	272.68	152.001	72.6795	-47.9989	-0.660419
16973038	171.981	218.483	-28.0189	18.483	-0.659662	NM_207352	CYP4V2
16821924	165.336	222.864	-34.6642	22.864	-0.659585	ENST00000378340	LOC400558
16976029	121.872	251.118	-78.1278	51.1182	-0.65429	NM_002253	KDR
16918996	262.89	159.702	62.8904	-40.2975	-0.640758	NM_080627	C20orf117
16704516	142.192	236.602	-57.808	36.6024	-0.633172	NM_001630	ANXA8L2
16823146	167.345	220.418	-32.6549	20.4179	-0.625263	NM_001048212	CEMP1
16697196	269.432	156.597	69.4321	-43.4026	-0.625109	NM_052966	FAM129A
17018525	47.6541	293.831	-152.346	93.8307	-0.615905	NM_001832	CLPS
16933774	175.501	214.934	-24.4986	14.9343	-0.609598	NM_001037666	GATSL3
17055910	250.528	169.49	50.5284	-30.5103	-0.603825	NM_004403	DFNA5
16839547	72.9549	275.208	-127.045	75.2084	-0.591982	NM_178568	RTN4RL1
16901068	350.326	111.368	150.326	-88.6322	-0.589598	NM_002285	AFF3
16691090	413.161	75.6502	213.161	-124.35	-0.583362	NM_015967	PTPN22
17079744	255.611	167.699	55.6107	-32.301	-0.580841	NM_001042510	ZNF706
17060143	159.893	223.087	-40.1068	23.0871	-0.575641	NM_018842	BAIAP2L1
16889730	274.161	157.661	74.1609	-42.3392	-0.57091
17108827	180.05	211.334	-19.9503	11.3336	-0.568092	NM_005044	PRKX
16749316	169.798	216.943	-30.2025	16.9434	-0.560993	NM_001164746	RASSF8
16666509	370.85	104.936	170.85	-95.0645	-0.556422	NM_006417	IFI44
16817337	255.259	169.303	55.2589	-30.6968	-0.555509	NM_138414	CCDC101
16781536	264.405	164.681	64.4051	-35.319	-0.548388	NM_000270	PNP
16864034	170.525	215.989	-29.4746	15.9892	-0.542474	NM_017636	TRPM4
16790381	262.628	166.074	62.6283	-33.9262	-0.541707	NM_019852	METTL3
16793129	411.944	87.0306	211.944	-112.969	-0.533015	NM_001202	BMP4
16908500	173.362	213.719	-26.6376	13.7191	-0.515028	NR_029867	MIR375
17075868	160.549	219.889	-39.4513	19.8892	-0.504146	NR_036250	MIR4288
16909081	410.255	94.6511	210.255	-105.349	-0.501052	NM_014689	DOCK10
17046601	177.959	211.036	-22.0408	11.0364	-0.500726	NM_001024943	ASL
16831313	172.574	213.586	-27.4262	13.5862	-0.495373	NR_026880	MGC12916
16819252	137.314	230.654	-62.6859	30.6535	-0.489002	NM_005949	MT1F
16846291	251.406	175.062	51.4065	-24.9384	-0.485122	NM_024017	HOXB9
16877307	172.595	213.031	-27.4055	13.0309	-0.475485	NR_036072	MIR3125
17061759	39.7535	276.091	-160.247	76.0912	-0.474838	NM_001193582	NRCAM
17022097	264.402	169.553	64.4016	-30.4466	-0.472762	NM_020771	HACE1
17006949	310.265	147.907	110.265	-52.0931	-0.472435	NM_001710	CFB
17079210	347.409	130.455	147.409	-69.5451	-0.471782	NM_005261	GEM
16714135	117.378	238.922	-82.6218	38.9221	-0.471088	NM_000124	ERCC6
16883647	85.6755	252.117	-114.324	52.1167	-0.455866	NM_000877	IL1R1
16822035	88.9794	250.357	-111.021	50.357	-0.453582	NM_004413	DPEP1
16922501	290.291	159.22	90.2907	-40.7803	-0.451656	NM_005128	DOPEY2
16988423	264.967	171.704	64.9673	-28.2956	-0.435536	NM_016644	PRR16
16955324	252.653	177.169	52.6526	-22.831	-0.433616	NM_017563	IL17RD
16925097	253.084	177.021	53.0836	-22.9788	-0.432879	NM_016631	GCFC1
16921036	266.541	171.507	66.5411	-28.493	-0.428202	NM_031215	CABLES2
16933703	254.672	176.862	54.6724	-23.1383	-0.423217	NM_032204	ASCC2
16771499	285.161	164.161	85.161	-35.8391	-0.420839
16889736	115.161	235.161	-84.8391	35.1609	-0.414442
16965519	291.822	162.888	91.822	-37.1117	-0.40417	NM_003102	SOD3
16955887	331.357	146.965	131.357	-53.0345	-0.403744	NM_015520	MAGI1
16666545	366.661	133.204	166.661	-66.7956	-0.400787	NM_012302	LPHN2
16974146	69.3625	251.824	-130.637	51.8244	-0.396704	NM_001130083	ABLIM2
16968051	149.66	219.953	-50.3403	19.9531	-0.396364	NM_018243	2012-09-11
16667760	59.1535	255.556	-140.847	55.5562	-0.394445	NM_001400	S1PR1
16790529	278.927	169.027	78.9268	-30.9727	-0.392423	NM_001077351	RBM23
16678129	145.613	221.276	-54.3869	21.2759	-0.391195
16828608	255.019	178.512	55.0189	-21.4881	-0.390559	NM_152342	CDYL2
16682042	253.668	179.136	53.6676	-20.8636	-0.388756	NM_001089591	UQCRHL
16961331	268.487	173.511	68.487	-26.4894	-0.38678	NM_004991	MECOM
16705810	116.971	232.065	-83.029	32.0651	-0.386192	NM_170744	UNC5B
17017173	338.661	146.661	138.661	-53.3391	-0.384673
17049814	261.543	176.704	61.5434	-23.2958	-0.378526	NM_001126340	ORAI2
16874713	153.124	217.613	-46.8761	17.6134	-0.375744	NM_144505	KLK8
16975890	287.354	167.349	87.3542	-32.651	-0.373777	NM_001014446	OCIAD2
17066065	115.504	230.888	-84.4955	30.8877	-0.365554	NM_003046	SLC7A2
16874467	251.767	181.235	51.7668	-18.7646	-0.362483	NM_016440	VRK3
16983373	58.887	250.619	-141.113	50.6195	-0.358716	NM_019018	FAM105A
17109042	407.685	126.247	207.685	-73.7532	-0.35512	NM_000381	MID1
16727203	286.161	169.661	86.1609	-30.3392	-0.352123
16876656	290.661	168.661	90.6609	-31.3391	-0.345674
16739208	149.2	217.529	-50.8002	17.5285	-0.345048	NM_002032	FTH1
16730591	266.235	177.372	66.2352	-22.6281	-0.341633	NM_001377	DYNC2H1
16820367	268.876	176.604	68.8756	-23.3957	-0.339681	NM_004555	NFATC3
17001846	443.862	117.341	243.862	-82.6587	-0.338957	NM_015621	CCDC69
16732109	276.366	175.136	76.366	-24.8643	-0.325594	NM_021729	VPS11
16915151	261.271	180.09	61.2708	-19.9099	-0.324949	NM_003610	RAE1
16771553	324.161	159.661	124.161	-40.3392	-0.324894
17074815	131.396	222.106	-68.6042	22.1061	-0.322227	NM_152271	LONRF1
16829801	373.065	144.236	173.065	-55.764	-0.322214	NM_001124758	SPNS2
16808304	264.117	179.847	64.1172	-20.1533	-0.31432	ENST00000432870	PPIP5K1
16692667	276.687	176.012	76.6868	-23.9882	-0.312807	NM_001145862	MTMR11
17054980	158.413	212.941	-41.5869	12.9407	-0.311173	NM_004227	CYTH3
17087191	256.561	182.722	56.5608	-17.2775	-0.305468	NM_014282	HABP4
16870828	267.721	179.374	67.7207	-20.6257	-0.30457	NM_003423	ZNF43
17107949	160.056	212.127	-39.9444	12.1274	-0.303607	NM_013364	PNMA3
16658943	143.161	217.161	-56.8391	17.1609	-0.301921
16808401	333.019	160.308	133.019	-39.6918	-0.298392	NM_032892	FRMD5
16990848	348.93	157.009	148.93	-42.991	-0.288666	NM_000024	ADRB2
16839046	165.274	209.981	-34.7265	9.9813	-0.287426	NM_173620	HEXDC
16774515	279.608	177.208	79.6084	-22.7923	-0.286305	NR_024458	LOC100190939
16730935	261.438	182.687	61.438	-17.3129	-0.281795	NM_004398	DDX10
17051441	339.39	161.448	139.39	-38.5521	-0.276577	NM_020704	FAM40B
16751996	390.161	148.661	190.161	-51.3391	-0.269977
16745718	301.661	172.661	101.661	-27.3392	-0.268925	NM_019055	ROBO4
16835636	392.661	148.661	192.661	-51.3391	-0.266474
16845817	273.94	180.388	73.94	-19.6123	-0.265246	NM_024819	DCAKD
16982047	69.2338	234.339	-130.766	34.3389	-0.262598	NM_001995	ACSL1
17000650	282.922	178.568	82.9223	-21.432	-0.258459	NM_198282	TMEM173
16855283	318.978	169.613	118.978	-30.3867	-0.255397	NM_001101654	CXXC1
17045917	136.246	216.18	-63.7543	16.1798	-0.253784	NM_003364	UPP1
16712879	304.096	173.769	104.096	-26.2314	-0.251991	NM_021738	SVIL
16805967	254.569	186.293	54.5693	-13.707	-0.251185	NM_001184889	NIPA2
17112060	283.999	178.906	83.9994	-21.0943	-0.251124	NM_002637	PHKA1
16889703	141.161	214.161	-58.8391	14.1608	-0.24067
16867432	270.598	183.039	70.5984	-16.9611	-0.240248	NM_002850	PTPRS
17114707	261.653	186.025	61.6527	-13.9745	-0.226665	NM_012317	LDOC1
16900528	281.661	181.661	81.6609	-18.3391	-0.224576
16941344	263.441	185.948	63.4406	-14.052	-0.221499	NM_000688	ALAS1
16851309	93.3678	223.437	-106.632	23.4374	-0.219797	NM_001142966	GREB1L
16790943	251.33	188.727	51.3296	-11.2733	-0.219626	NM_003917	AP1G2
16820720	260.657	187.028	60.6571	-12.9717	-0.213853	NM_007242	DDX19B
16693109	252.924	188.706	52.9243	-11.2937	-0.213393	NM_015100	POGZ
16782132	262.474	186.68	62.4742	-13.3199	-0.213206	NM_022060	ABHD4
16842471	156.208	209.235	-43.7923	9.2347	-0.210875
16749398	269.224	185.441	69.2238	-14.5591	-0.210319	NM_015000	STK38L
16939592	268.582	185.849	68.5822	-14.1515	-0.206344	NM_001042646	TRAK1
17097643	509.974	137.19	309.974	-62.8095	-0.202628	NM_005118	TNFSF15
16937309	256.779	188.74	56.7786	-11.26	-0.198314	NM_001003694	BRPF1
16752032	326.661	175.161	126.661	-24.8391	-0.196107
16786010	360.501	168.599	160.501	-31.4013	-0.195645	NM_015556	SIPA1L1
16982183	74.8746	224.247	-125.125	24.247	-0.193782	NM_021069	SORBS2
16909724	539.502	135.279	339.502	-64.721	-0.190635	NM_005737	ARL4C
16924523	274.161	185.968	74.1607	-14.0322	-0.189213	NM_080794	MRPL39
16872166	386.462	165.167	186.462	-34.8331	-0.186811	NM_178820	FBXO27
16661862	146.686	209.835	-53.3142	9.8355	-0.184482	NM_022164	TINAGL1
16727427	260.028	189.076	60.0283	-10.9238	-0.181978	NM_005700	DPP3
17006293	301.661	181.661	101.661	-18.3391	-0.180395
17055354	390.057	166.244	190.057	-33.7563	-0.177612	NM_004956	ETV1
17109342	137.132	211.101	-62.868	11.1015	-0.176584	NM_003916	AP1S2
16737151	264.625	188.604	64.6247	-11.3957	-0.176337	NM_001326	CSTF3
16990292	256.053	190.892	56.0535	-9.108	-0.162488	NM_019119	PCDHB9
16913936	285.746	186.389	85.7458	-13.6112	-0.158739	NM_016004	IFT52
16662234	253.826	191.493	53.8259	-8.5069	-0.158045	NM_152493	ZNF362
16933591	251.474	191.973	51.4738	-8.0274	-0.155951	NM_001127	AP1B1
16924602	458.008	159.915	258.008	-40.0854	-0.155365	NM_006988	ADAMTS1
16729240	292.161	185.906	92.1615	-14.0936	-0.152923	NM_020193	C11orf30
16734989	258.14	191.363	58.1401	-8.6365	-0.148546	NM_032127	FAM160A2
17072351	80.6321	217.113	-119.368	17.1134	-0.143367	NM_032899	FAM83A
16731461	90.6942	215.505	-109.306	15.505	-0.14185	NM_006169	NNMT
16820849	394.675	172.538	194.675	-27.4618	-0.141065	NM_001740	CALB2
16744524	261.291	191.371	61.2911	-8.6285	-0.140779	NM_020886	USP28
16663798	285.708	188.167	85.7084	-11.8328	-0.138059
16723680	259.44	191.933	59.4396	-8.0672	-0.135721	NM_174902	LDLRAD3
16834785	336.413	181.546	136.413	-18.4538	-0.135279	NM_001466	FZD2
16835632	394.161	174.161	194.161	-25.8391	-0.133081
16835638	440.661	168.661	240.661	-31.3391	-0.130221
16886130	255.392	193.5	55.3924	-6.5002	-0.117348	NM_001001664	SPOPL
16900534	250.161	194.161	50.1609	-5.8391	-0.116407
16780015	256.024	193.494	56.0239	-6.5055	-0.11612	NM_022118	RBM26
16781059	258.44	193.512	58.4399	-6.4876	-0.111013	NM_017664	ANKRD10
17105515	291.207	189.926	91.2075	-10.0743	-0.110455	NM_016608	ARMCX1
17006300	286.661	190.661	86.6609	-9.3391	-0.107766
16956386	320.746	187.344	120.746	-12.6556	-0.104812	NM_002941	ROBO1
16835623	397.161	179.661	197.161	-20.3391	-0.10316
16752009	281.661	191.661	81.6609	-8.3391	-0.102119
17013223	283.64	191.475	83.6401	-8.5253	-0.101928	NM_001100164	PHACTR2
17095566	505.148	168.966	305.148	-31.0341	-0.101702	NM_016848	SHC3
16706259	288.491	191.556	88.4908	-8.4435	-0.0954167	NM_012330	MYST4
16787679	268.216	193.546	68.2159	-6.4538	-0.0946084	NM_175748	UBR7
16867715	269.627	193.817	69.627	-6.1825	-0.0887946	NM_024103	SLC25A23
17019254	257.794	195.498	57.7939	-4.5023	-0.0779027	NM_001008739	C6orf226
17000235	416.343	183.198	216.343	-16.8021	-0.0776643	NM_004598	SPOCK1
16887810	285.442	193.705	85.4422	-6.2946	-0.0736709	NM_016653	ZAK
16703407	375.355	188.464	175.355	-11.5361	-0.065787	NM_019043	APBB1IP
16686796	270.689	195.866	70.6889	-4.134	-0.0584816	NM_001048166	STIL
17006336	273.388	195.864	73.3876	-4.1357	-0.0563542	NM_001031722	ATAT1
17003077	265.074	196.354	65.0739	-3.6457	-0.056024	NM_014901	RNF44
16886677	301.545	194.768	101.545	-5.2319	-0.051523	NM_001083112	GPD2
17059323	666.554	178.734	466.554	-21.2662	-0.0455815	NM_006080	SEMA3A
17015033	275.129	196.751	75.1293	-3.249	-0.0432454	NM_001500	GMDS
16880382	276.774	196.688	76.7741	-3.3117	-0.0431356	NM_022894	PAPOLG
16775434	319.906	194.971	119.906	-5.0286	-0.0419377	NM_005358	LMO7
16670377	302.041	195.908	102.041	-4.0916	-0.0400975	NM_003548	HIST2H4A
16692626	302.041	195.908	102.041	-4.0916	-0.0400975	NM_003548	HIST2H4A
16898728	291.266	196.714	91.2658	-3.2862	-0.0360069	NM_022173	TIA1
16757687	305.485	196.497	105.485	-3.5028	-0.0332065	NM_181578	RFC5
17102632	284.841	197.414	84.8409	-2.5857	-0.030477	NM_021242	MID1IP1
16729025	348.124	196.411	148.124	-3.5885	-0.0242263	NM_001098638	RNF169
16745507	400.054	195.622	200.054	-4.378	-0.021884	NR_029477	MIRLET7A2
16790264	658.161	195.161	458.161	-4.8391	-0.010562
17097661	1091.47	200.8	891.474	0.7996	0.000896941	NM_002160	TNC
16663958	281.133	200.233	81.1332	0.2328	0.00286936	NM_006845	KIF2C
16795149	263.45	200.469	63.45	0.4685	0.00738377	NM_001193314	VIPAR
16733790	303.577	201.191	103.577	1.1907	0.0114958	NR_028326	LOC100133161
17014114	499.047	203.593	299.047	3.5931	0.0120152	NM_003898	SYNJ2
16918679	362.333	202.146	162.333	2.1464	0.0132222	AK296878	EDEM2
16872735	268.064	200.914	68.0637	0.9139	0.0134271	NM_133328	DEDD2
16754471	406.132	203.128	206.132	3.1283	0.0151762	NM_014903	NAV3
16727212	375.161	202.661	175.161	2.6609	0.0151912
16785631	282.887	201.265	82.8874	1.2651	0.0152629	NM_004094	EIF2S1
16860175	259.954	201.07	59.954	1.0701	0.0178487	NR_027130	ZNF738
16996387	261.408	201.276	61.4084	1.2763	0.0207838	NM_152622	MIER3
16835335	261.976	201.348	61.9755	1.3477	0.0217457	NM_003110	SP2
16913206	254.457	201.2	54.4566	1.2004	0.0220432	NM_016436	PHF20
16707291	266.546	201.488	66.5457	1.4885	0.0223681	NM_001104546	RPP30
16749423	598.256	209.804	398.256	9.8038	0.0246168	NM_020183	ARNTL2
16839254	280.873	201.996	80.8731	1.9964	0.0246856	NM_015721	GEMIN4
16718938	377.422	204.466	177.422	4.4657	0.02517	NM_002925	RGS10
16681531	276.053	201.943	76.0533	1.9427	0.0255439	NM_213566	DFFA
16865726	254.268	201.394	54.2684	1.3945	0.0256964	NM_016535	ZNF581
17108290	301.43	202.776	101.43	2.7763	0.0273717	NM_000117	EMD
16761583	323.347	203.406	123.347	3.4056	0.02761	NM_002336	LRP6
17002078	255.988	201.688	55.9882	1.6877	0.0301439	NM_015465	GEMIN5
16859538	330.643	204.329	130.643	4.3288	0.0331345	NM_198580	SLC27A1
16816479	276.607	202.649	76.6071	2.6488	0.0345764	NM_014711	CP110
17000800	258.897	202.135	58.8965	2.135	0.03625	NR_033697	NDUFA2
16990136	333.661	205.161	133.661	5.1608	0.0386111
16925689	288.549	203.456	88.549	3.4563	0.0390326	NM_018963	BRWD1
16750802	300.53	203.945	100.53	3.9446	0.0392379	NM_023071	SPATS2
16903140	1292.16	250.161	1092.16	50.161	0.0459283	NM_001008540	CXCR4
16877297	444.334	211.658	244.334	11.6584	0.047715	NM_021643	TRIB2
16849913	266.738	203.197	66.7385	3.1971	0.0479049	NM_001040025	ARL16
17072601	322.149	206.101	122.149	6.1011	0.0499481	NM_025195	TRIB1
17009862	352.349	207.616	152.349	7.616	0.0499905	NM_000947	PRIM2
17101126	372.854	208.733	172.854	8.7332	0.0505236	XR_115497	LOC100290702
17115881	372.854	208.733	172.854	8.7332	0.0505236	XR_115497	LOC100290702
17117424	329.903	206.641	129.903	6.6408	0.0511214	XM_002342187	LOC100287497
16826414	268.161	203.661	68.1608	3.661	0.0537112	NM_001173984	BRD7
16856699	322.937	206.626	122.937	6.6256	0.0538942	NM_032482	DOT1L
16821882	281.731	204.591	81.7307	4.591	0.0561723	NM_016209	TRAPPC2L
16741690	263.482	203.608	63.4818	3.6083	0.0568399	NM_030813	CLPB
16723326	305.161	206.161	105.161	6.1608	0.0585846	NM_001076786	QSER1
16872229	256.951	203.492	56.9508	3.4924	0.0613231	NM_001020	RPS16
17012632	3595.12	428.365	3395.12	228.365	0.0672627	NM_006208	ENPP1
16920315	389.543	214.161	189.543	14.1606	0.074709	NM_012340	NFATC2
16746906	271.432	205.405	71.4323	5.4054	0.0756716	NM_003213	TEAD4
16811249	432.003	217.619	232.003	17.6187	0.0759416	NM_018003	UACA
16984905	349.906	211.696	149.906	11.6956	0.0780193	NM_139017	IL31RA
16875088	279.281	206.271	79.2807	6.2711	0.0791	BC070146	ZNF28
16910825	294.173	207.513	94.1729	7.5132	0.0797809	NR_027700	NOP56
16758130	275.045	206.118	75.0449	6.1184	0.0815299	NM_032790	ORAI1
17004582	255.411	204.561	55.411	4.5607	0.0823068	NM_031480	RIOK1
17024980	267.077	205.715	67.0769	5.7147	0.0851962	NM_012177	FBXO5
16879883	337.719	211.819	137.719	11.8193	0.0858219	NM_000251	MSH2
16771515	294.161	208.161	94.1608	8.1609	0.0866698
16817769	252.572	204.57	52.5721	4.5695	0.0869187	NM_173618	INO80E
16932261	293.957	208.435	93.9565	8.4346	0.0897713	NM_003325	HIRA
16744408	308.013	209.741	108.013	9.7412	0.0901854	NR_028383	TIMM8B
16979917	588.353	235.131	388.353	35.1315	0.0904628	NM_014331	SLC7A11
17077451	311.86	210.437	111.86	10.4367	0.0933016	NM_003580	NSMAF
17104680	286.661	208.161	86.6609	8.1609	0.0941705
16775811	290.597	208.533	90.5967	8.5326	0.0941822	NM_005708	GPC6
17110800	264.861	206.127	64.861	6.1272	0.0944666	NM_015698	GPKOW
16864490	322.229	211.606	122.229	11.6059	0.0949518	NM_002691	POLD1
17024578	268.697	206.588	68.6965	6.5878	0.0958972	NM_139126	PPIL4
16764758	371.957	216.535	171.957	16.5352	0.0961592	NM_007210	GALNT6
16681814	259.439	205.745	59.4387	5.7446	0.0966475	NM_138346	KIAA2013
16829690	275.395	207.34	75.3946	7.34	0.0973545	NM_015085	RAP1GAP2
16980528	286.725	208.616	86.7246	8.6159	0.0993478	NM_006726	LRBA
16939402	286.228	208.594	86.2284	8.5936	0.0996609	NM_002295	RPSA
17057413	301.865	210.204	101.865	10.2039	0.100171	NR_003697	C7orf40
16764398	328.109	212.942	128.109	12.9416	0.10102	NM_175736	FMNL3
16777549	284.911	208.826	84.911	8.8255	0.103938	NM_004685	MTMR6
16776905	276.698	208.016	76.698	8.0158	0.104511	NM_007111	TFDP1
16717156	257.005	206.001	57.005	6.0007	0.105266	NM_016046	EXOSC1
16828897	258.869	206.314	58.8686	6.3144	0.107263	NM_206967	C16orf74
16989534	313.585	212.727	113.585	12.7271	0.112049	NM_001001419	SMAD5
16739887	240.242	204.517	40.2418	4.5171	0.112249	NM_016404	TRMT112
17115428	290.617	210.256	90.6173	10.256	0.113179	NM_001569	IRAK1
16988062	299.829	211.334	99.8291	11.3338	0.113532	NM_152624	DCP2
16735846	263.8	207.288	63.8003	7.2883	0.114236	BC017803	ZBED5
16844872	594.756	245.426	394.756	45.4259	0.115073	NM_002230	JUP
16672754	262.077	207.319	62.0765	7.3191	0.117905	NM_001014443	USP21
16777278	393.194	222.833	193.194	22.833	0.118187	NM_145061	SKA3
16835629	477.161	233.161	277.161	33.1609	0.119645
17112686	271.994	208.669	71.9936	8.6689	0.120412	NM_024917	TRMT2B
16839642	321.305	214.905	121.305	14.9045	0.122868	NM_015229	KIAA0664
16835071	261.74	207.595	61.7402	7.5948	0.123012	NM_001006607	LRRC37A2
16753228	307.409	213.238	107.409	13.2376	0.123245	NM_033276	XRCC6BP1
16769751	452.161	231.161	252.161	31.1608	0.123575
16711731	276.519	209.564	76.5188	9.5641	0.12499	NM_014688	USP6NL
17017198	727.661	266.161	527.661	66.161	0.125385
16771314	378.765	222.464	178.765	22.4639	0.125661
16854540	613.919	252.129	413.919	52.1286	0.125939	NM_004775	B4GALT6
16913681	317.639	214.851	117.639	14.8514	0.126246	NM_030919	FAM83D
16934593	311.661	214.161	111.661	14.1608	0.12682
17018159	262.202	208.028	62.2023	8.0284	0.129069	NM_005452	WDR46
16684080	298.421	212.926	98.4207	12.9257	0.131331	NM_002038	IFI6
16806564	251.518	206.83	51.5177	6.83	0.132576	NM_017762	MTMR10
16900635	262.998	208.365	62.9984	8.3655	0.132789	NM_017789	SEMA4C
16828762	269.091	209.224	69.0915	9.224	0.133504	NM_031463	HSDL1
16893453	413.661	228.661	213.661	28.6609	0.134142
16829835	305.241	214.131	105.241	14.1305	0.134268	NM_004313	ARRB2
16840087	271.592	209.677	71.5924	9.6773	0.135172	NM_014389	PELP1
17107406	2809.81	552.959	2609.81	352.959	0.135243	NM_032461	SPANXB1
17107411	2809.81	552.959	2609.81	352.959	0.135243	NM_032461	SPANXB1
17023414	400.849	227.727	200.849	27.7268	0.138048	NM_001135648	PTPRK
16763853	325.756	217.388	125.756	17.3882	0.13827	NM_014554	SENP1
16769725	437.661	233.161	237.661	33.1609	0.13953
16733216	297.565	213.798	97.5654	13.7982	0.141425	NM_024556	FAM118B
16663806	566.661	252.161	366.661	52.1609	0.142259
16830469	599.057	256.811	399.057	56.8114	0.142364	NM_000747	CHRNB1
16794084	257.849	208.244	57.8495	8.244	0.142508	NM_015346	ZFYVE26
17016473	278.467	211.209	78.467	11.2092	0.142852	NM_007149	ZNF184
16968331	515.334	245.218	315.334	45.2181	0.143398	NM_004464	FGF5
16771508	392.661	227.661	192.661	27.6609	0.143573
16987610	1034.53	319.935	834.534	119.935	0.143715	NM_001012761	RGMB
16679546	287.718	212.62	87.7183	12.6196	0.143865	NM_016076	PPPDE1
17104674	647.661	264.661	447.661	64.6609	0.144442
16774082	272.994	210.58	72.9937	10.5803	0.144948	NM_181503	EXOSC8
16943467	270.198	210.188	70.198	10.1882	0.145135	NM_031419	NFKBIZ
16830326	317.19	217.149	117.19	17.1485	0.14633	NM_203413	C17orf81
17016697	262.905	209.23	62.9052	9.2297	0.146724	NM_001470	GABBR1
17106246	260.769	208.93	60.7695	8.93	0.146949	NM_001099922	ALG13
16684812	341.642	220.825	141.642	20.8245	0.147022	NM_153341	RNF19B
17084749	284.204	212.435	84.2035	12.435	0.147678	NM_001080496	RGP1
16721835	364.653	224.443	164.653	24.4434	0.148454	NM_003390	WEE1
16675558	350.62	222.421	150.62	22.4214	0.148861	NM_133494	NEK7
16927052	270.785	210.567	70.7849	10.567	0.149283	NM_001178010	CDC45
16736638	261.189	209.221	61.1892	9.2209	0.150695	NM_024680	E2F8
16873015	311.178	216.942	111.178	16.942	0.152387	NM_006297	XRCC1
16915009	292.724	214.133	92.7245	14.1334	0.152424	NM_080821	C20orf108
16851900	367.587	225.704	167.587	25.7038	0.153376	NM_014268	MAPRE2
17058617	265.997	210.15	65.997	10.1496	0.153789	NM_181471	RFC2
16746237	282.339	212.71	82.3391	12.71	0.154362	NM_014758	SNX19
16916196	257.53	209.042	57.5303	9.042	0.157169	NM_198723	TCEA2
17024746	369.896	226.742	169.896	26.742	0.157402	NM_020861	ZBTB2
16844927	275.709	212.002	75.709	12.0016	0.158523	ENST00000319121 // ENST00000319121	KLHL11 // KLHL11
17003261	425.968	235.906	225.968	35.9063	0.1589	NM_080881	DBN1
16980364	254.982	208.789	54.9816	8.789	0.159853	NM_178835	ZNF827
16835615	313.706	218.293	113.706	18.2935	0.160884	NM_007067	MYST2
16846181	262.841	210.116	62.8405	10.1159	0.160977	NM_006807	CBX1
17009008	262.928	210.182	62.9281	10.1817	0.161799	NM_001146016	TJAP1
17057478	350.083	224.663	150.083	24.6635	0.164332	NM_001013398	IGFBP3
16793190	252.452	208.683	52.4521	8.6833	0.165547	NM_007086	WDHD1
16972663	330.576	221.862	130.576	21.8615	0.167424	NM_001080477	ODZ3
17015862	256.998	209.699	56.9984	9.6991	0.170164	NM_000332	ATXN1
16943433	282.328	214.012	82.3279	14.0117	0.170194	NR_002941	LOC285359
17017199	321.161	220.661	121.161	20.6609	0.170524
16694716	325.019	221.385	125.019	21.3853	0.171056	NM_030980	ISG20L2
16866383	422.894	238.355	222.894	38.355	0.172078	NR_028324	FLJ45445
16761789	328.265	222.386	128.265	22.3863	0.174532	NM_016312	WBP11
16726600	287.673	215.345	87.6725	15.3448	0.175024	NM_001667	ARL2
16817119	297.661	217.161	97.6608	17.1609	0.175719	NM_014494	TNRC6A
16869324	394.223	234.22	194.223	34.2197	0.176188	NM_005809	PRDX2
17014501	261.719	210.939	61.719	10.9386	0.177232	NM_005922	MAP3K4
16840919	316.222	220.699	116.222	20.6986	0.178096	NM_025099	C17orf68
16740797	288.033	215.701	88.0333	15.7007	0.17835	NM_170739	MRPL11
16662692	315.945	220.686	115.945	20.6863	0.178415	NM_016037	UTP11L
17000724	410.686	237.686	210.686	37.6861	0.178874	NM_001945	HBEGF
16711761	259.173	210.609	59.1727	10.6089	0.179287	NM_015542	UPF2
16843585	264.225	211.573	64.2251	11.5735	0.180202	NM_001001417	TBC1D3B
17061881	620.112	275.92	420.112	75.9199	0.180713	NM_014705	DOCK4
17045144	280.85	214.812	80.8501	14.8119	0.183202	NM_001788	2012-09-07
17057066	333.679	224.507	133.679	24.5071	0.183328	NM_018224	C7orf44
17084990	284.572	215.541	84.5722	15.5408	0.183758	NM_022490	POLR1E
16831434	271.537	213.196	71.5371	13.1958	0.184461	NM_018955	UBB
16938154	271.571	213.313	71.5714	13.3132	0.186013	NM_138381	OXNAD1
16731670	288.086	216.414	88.0862	16.4143	0.186344	NM_207343	RNF214
16778183	320.31	222.424	120.31	22.4236	0.186381	NM_001014286	FAM48A
16727277	253.863	210.064	53.8634	10.0643	0.186849	NM_018026	PACS1
16870543	272.268	213.534	72.2678	13.5336	0.18727	NM_017814	TMEM161A
16814872	271.033	213.384	71.0327	13.3837	0.188416	NM_006453	TBL3
16796479	275.349	214.292	75.3491	14.2915	0.18967	NM_018036	ATG2B
17013468	257.189	210.864	57.1887	10.8637	0.189962	NM_139244	STXBP5
17067632	320.862	222.971	120.862	22.9709	0.190058	NM_000553	WRN
17017979	254.827	210.425	54.8274	10.4252	0.190146	NM_000593	TAP1
17015975	247.446	209.039	47.4465	9.039	0.190509	NM_000367	TPMT
16831388	275.203	214.367	75.2026	14.3665	0.191037	NM_017775	TTC19
16964676	340.288	227.029	140.288	27.0287	0.192665	NM_006005	WFS1
16861887	285.715	216.557	85.7152	16.5566	0.193158	BC014786	ECH1
17079005	292.308	217.846	92.308	17.8461	0.193332	NM_018710	TMEM55A
16679033	302.393	219.841	102.393	19.8414	0.193777	NM_201544	LGALS8
16881615	249.314	209.564	49.3139	9.5642	0.193945	NM_080916	DGUOK
17090357	281.214	215.808	81.2135	15.8075	0.194641	NM_014285	EXOSC2
17073739	261.161	211.905	61.1606	11.9047	0.194647	ENST00000315783	HEATR7A
17010104	252.97	210.361	52.9702	10.3613	0.195606	NM_001105531	FAM135A
17015240	310.933	221.702	110.933	21.7016	0.195627	NM_001166010	PECI
16688339	385.168	236.29	185.168	36.2902	0.195986	NM_024911	WLS
16690473	297.792	219.365	97.7919	19.365	0.198023	NM_001048210	CLCC1
16771511	690.661	297.661	490.661	97.6608	0.199039
16798919	367.916	233.559	167.916	33.5592	0.199858	NM_014783	ARHGAP11A
16721669	364.661	233.161	164.661	33.1609	0.201389
17002194	755.72	312.034	555.72	112.034	0.201602	NM_033274	ADAM19
16742556	282.324	216.608	82.3238	16.6081	0.201741	NM_033547	INTS4
16941516	251.233	210.465	51.2332	10.4649	0.20426	NM_007184	NISCH
16681192	305.397	221.615	105.397	21.6152	0.205084	NM_024654	NOL9
16701077	295.661	219.661	95.6609	19.661	0.205528	NM_000143	FH
16900022	357.219	232.678	157.219	32.6779	0.20785	NM_016618	KRCC1
16897112	273.484	215.396	73.4836	15.396	0.209516	NM_001171606	PREPL
16787430	247.457	210.013	47.4572	10.0131	0.210992	NM_001166106	CALM1
16873007	408.714	244.316	208.714	44.3159	0.212328	NM_014297	ETHE1
16831550	281.492	217.332	81.4924	17.3319	0.212681	NR_026810	FAM106C
16901957	287.624	218.696	87.6238	18.6965	0.213372	NM_152515	CKAP2L
16984809	301.161	221.661	101.161	21.6608	0.214122	NM_001008397	GPX8
16865967	252.824	211.326	52.8239	11.3256	0.214403	NM_003417	ZNF264
16894283	398.981	243.401	198.981	43.4008	0.218115	NM_138799	MBOAT2
16956983	368.792	236.999	168.792	36.9994	0.219202	NM_170662	CBLB
17061106	243.478	209.554	43.4777	9.5538	0.21974	NM_006989	RASA4
16967091	240.031	208.835	40.0315	8.8351	0.220704	NM_005612	REST
16707120	486.077	263.3	286.077	63.3005	0.221271	NM_020799	STAMBPL1
16971272	524.378	271.948	324.378	71.9483	0.221804	NM_001957	EDNRA
16835087	342.427	231.619	142.427	31.619	0.222002	NM_006178	NSF
16699739	371.647	238.124	171.647	38.1236	0.222104	NM_001618	PARP1
16658644	325.258	227.826	125.258	27.8264	0.222152	NM_004285	H6PD
16709894	273.601	216.387	73.6013	16.3873	0.22265	NM_007190	SEC23IP
16689275	247.11	210.535	47.1098	10.5348	0.223622	NM_001514	GTF2B
16668969	305.435	223.624	105.435	23.6238	0.22406	NM_198268	HIPK1
16970853	270.068	215.786	70.0682	15.7858	0.225292	NM_012118	CCRN4L
16993417	271.661	216.161	71.6609	16.1608	0.225518
16829570	411.195	247.734	211.195	47.7341	0.22602	NM_002615	SERPINF1
16662453	373.279	239.182	173.279	39.1823	0.226123	NM_012199	EIF2C1
17114829	1017.35	386.49	817.346	186.49	0.228165	NM_000202	IDS
16692805	312.623	225.835	112.623	25.8351	0.229394	NM_018178	GOLPH3L
16663792	280.257	218.418	80.2565	18.4176	0.229484	NM_004047	ATP6V0B
16832852	267.264	215.473	67.2645	15.4731	0.230034	NM_024857	ATAD5
16816200	497.765	268.558	297.765	68.558	0.230242	NM_001143979	NDE1
17082935	289.084	220.562	89.0839	20.5618	0.230814	AK294282	ZNF250
16888169	342.032	232.998	142.032	32.9976	0.232326	NM_019091	PLEKHA3
17099403	273.536	217.101	73.536	17.101	0.232553	NM_006266	RALGDS
16923397	289.852	220.902	89.8516	20.9023	0.232631	NM_003683	RRP1
16680891	372.014	240.048	172.014	40.0477	0.232816	NM_020710	LRRC47
16846416	271.215	216.622	71.215	16.622	0.233406	NM_002634	PHB
17007673	345.201	233.938	145.201	33.9379	0.233731	NM_017754	UHRF1BP1
17062502	256.461	213.206	56.4609	13.206	0.233896	NR_003104	POT1
16776431	284.154	219.711	84.1537	19.7111	0.234227	NM_001846	COL4A2
16690067	257.346	213.502	57.3462	13.5021	0.235449	NM_194292	SASS6
16727919	299.487	223.463	99.4871	23.4628	0.235838	NM_000852	GSTP1
16920548	306.938	225.227	106.938	25.2269	0.235902	NM_198433	AURKA
17019805	544.35	282.011	344.35	82.0106	0.23816	NM_014452	TNFRSF21
16922011	322.913	229.369	122.913	29.3685	0.238937	NR_027655	BACH1
16930093	330.216	231.266	130.216	31.2656	0.240106	NM_020243	TOMM22
16668002	452.737	260.747	252.737	60.7473	0.240358	NM_001010883	FAM102B
16780509	726.564	326.93	526.564	126.93	0.241054	NM_001130048	DOCK9
16889126	288.099	221.342	88.0992	21.3416	0.242245	NM_199482	MOBKL3
16901830	275.78	218.407	75.7797	18.4068	0.242899	NM_022662	ANAPC1
16731189	236.3	208.822	36.3002	8.8219	0.243026	NM_018195	C11orf57
16867260	244.259	210.764	44.2589	10.7641	0.243208	NM_016539	SIRT6
16693449	272.465	217.641	72.4653	17.6408	0.243438	NM_019554	S100A4
16961616	328.057	231.358	128.057	31.3585	0.24488	NM_003810	TNFSF10
16836626	268.603	216.826	68.6035	16.8259	0.245263	NM_003161	RPS6KB1
16889218	318.285	229.012	118.285	29.0116	0.245269	NM_001100422	SPATS2L
16908171	315.01	228.23	115.01	28.2304	0.245461	NM_020814	2012-03-04
17055013	283.886	220.591	83.8858	20.5909	0.245463	NM_139179	DAGLB
16819961	328.445	231.614	128.445	31.6137	0.246127	NM_025187	C16orf70
16904741	559.918	288.635	359.918	88.635	0.246265	NM_013233	STK39
16905590	268.167	216.789	68.1667	16.7892	0.246296	NM_181342	FKBP7
17049330	300.466	224.843	100.466	24.8434	0.247283	NM_019606	MEPCE
16943404	276.055	218.893	76.0555	18.8929	0.248409	NM_017819	RG9MTD1
16835621	665.411	316.161	465.411	116.161	0.249588
17114348	323.016	230.758	123.016	30.7576	0.250028	NM_001170756	FAM122B
16759350	273.633	218.443	73.6329	18.4433	0.250476	NM_003565	ULK1
17117545	319.916	230.308	119.916	30.308	0.252743	AY358248	LOC100131541
16984032	374.256	244.068	174.256	44.0678	0.252891	NM_032637	SKP2
16724269	252.303	213.227	52.3027	13.2269	0.252891	NM_052854	CREB3L1
16907044	354.316	239.106	154.316	39.1062	0.253416	NM_015265	SATB2
16804458	254.098	213.736	54.0984	13.7358	0.253904	NM_022839	MRPS11
16705661	332.485	233.756	132.485	33.7561	0.254792	NM_001130103	COL13A1
16771489	277.161	219.661	77.1608	19.6609	0.254804
16664731	412.139	254.207	212.139	54.2066	0.255524	NM_032864	PRPF38A
16924007	290.618	223.162	90.6175	23.1619	0.255601	NM_015151	DIP2A
17067926	269.175	217.703	69.1751	17.7035	0.255923	NM_007198	PROSC
16760564	311.159	228.592	111.159	28.5921	0.257219	NM_001039916	ZNF384
16930860	323.464	231.774	123.464	31.7739	0.257354	CR456453	C22orf32
17109716	478.35	271.92	278.35	71.9199	0.25838	NM_004586	RPS6KA3
17007661	269.002	217.866	69.0018	17.8659	0.258919	NM_003093	SNRPC
16876090	242.375	210.985	42.3753	10.9853	0.259238	NM_023926	ZSCAN18
16669288	304.117	227.012	104.117	27.0125	0.259443	NM_006784	WDR3
16745242	301.871	226.496	101.871	26.4957	0.26009	NM_001382	DPAGT1
16792101	272.414	218.903	72.4142	18.9029	0.261039	NM_016586	MBIP
16829302	275.532	219.782	75.5319	19.7825	0.261909	NM_013275	ANKRD11
16834056	330.497	234.183	130.497	34.1833	0.261947	NM_001254	CDC6
16823750	324.403	232.603	124.403	32.6028	0.262074	NM_001042476	CARHSP1
16861118	249.292	212.93	49.2918	12.9297	0.262309	NM_001863	COX6B1
16988861	464.199	269.541	264.199	69.541	0.263214	NM_016048	ISOC1
16923271	235.052	209.23	35.0518	9.2296	0.263313	NM_021075	NDUFV3
16972396	264.367	216.979	64.367	16.9788	0.263781	NM_017423	GALNT7
16677904	493.223	277.496	293.223	77.4962	0.264291	NM_015176	FBXO28
16751769	254.976	214.543	54.976	14.5431	0.264535	NM_021640	C12orf10
16845794	400.004	252.997	200.004	52.9967	0.264978	NM_001080443	KIF18B
16819269	333.555	235.584	133.555	35.5836	0.266434	NM_014669	NUP93
17003291	412.978	256.757	212.978	56.7569	0.266492	NM_005451	PDLIM7
16791854	258.798	215.673	58.7976	15.673	0.266558	NM_018453	EAPP
16938378	395.81	252.283	195.81	52.2833	0.26701	NM_005126	NR1D2
16931384	297.123	226.01	97.1231	26.0097	0.267801	NM_016426	GTSE1
16727596	232.542	208.732	32.5424	8.7315	0.268311	NM_005133	RCE1
16787364	311.02	229.839	111.02	29.8388	0.268769	NM_018319	TDP1
17012108	442.029	265.107	242.029	65.1071	0.269005	NM_014034	ASF1A
17107028	309.146	229.382	109.146	29.3823	0.269202	NM_032458	PHF6
16930383	356.798	242.282	156.798	42.282	0.26966	NM_001024843	TNRC6B
16820556	667.851	326.684	467.851	126.684	0.270779	NM_006750	SNTB2
16889717	246.661	212.661	46.6608	12.6609	0.271339
17016360	526.493	288.828	326.493	88.8278	0.272066	NM_003544	HIST1H4B
17098698	313.713	231.073	113.713	31.073	0.273258	NM_001035254	FAM102A
16899429	300.397	227.441	100.397	27.4409	0.273323	NM_003203	C2orf3
16746379	347.326	240.306	147.326	40.3056	0.273581	NM_015261	NCAPD3
16851964	237.93	210.39	37.9299	10.3899	0.273924	NM_018255	ELP2
17091648	367.871	246.171	167.871	46.1707	0.275037	NM_001144026	NDOR1
16748502	243.662	212.103	43.6622	12.1028	0.277192	NM_016355	DDX47
16871921	290.912	225.216	90.9119	25.2159	0.277366	NM_001039671	YIF1B
16723546	441.048	266.866	241.048	66.8662	0.277398	NM_001752	CAT
17017184	367.161	246.661	167.161	46.6608	0.279137
16881687	370.33	247.574	170.33	47.5739	0.279304	NM_032118	WDR54
16825548	309.332	230.54	109.332	30.5401	0.279334	NM_006319	CDIPT
16823413	438.966	266.775	238.966	66.7748	0.279433	NM_016292	TRAP1
16859446	268.954	219.388	68.9535	19.388	0.281175	NM_024578	OCEL1
16834302	540.825	295.993	340.825	95.993	0.281649	NM_001130020	ATP6V0A1
16661351	290.678	225.542	90.6784	25.5423	0.28168	NM_015023	WDTC1
17112269	335.766	238.274	135.766	38.2744	0.281914	NM_000489	ATRX
16713309	1087.58	450.247	887.583	250.247	0.281942	NM_031866	FZD8
16878335	338.804	239.385	138.804	39.385	0.283745	NM_032434	ZNF512
16796919	233.005	209.407	33.0046	9.4074	0.285033	NM_152326	ANKRD9
16737669	238.339	210.937	38.3386	10.9368	0.285269	NM_001101802	PHF21A
16994521	593.522	312.681	393.522	112.681	0.28634	NM_054027	ANKH
17023551	385.861	253.263	185.861	53.2628	0.286573	NM_001431	EPB41L2
16995709	470.24	277.69	270.24	77.69	0.287485
16951756	382.002	252.368	182.002	52.3679	0.287732	NM_003615	SLC4A7
16823083	248.886	214.076	48.8861	14.0756	0.287926	NM_001042371	PGP
16762237	358.783	245.797	158.783	45.7974	0.288428	AK295862	KIAA0528
16681511	272.829	221.175	72.8295	21.1748	0.290745	NM_032368	LZIC
16735833	442.661	270.661	242.661	70.6608	0.291192
17058557	336.392	239.735	136.392	39.7348	0.291328	NM_004603	STX1A
16957554	278.008	222.782	78.0083	22.782	0.292046	NM_001009899	KIAA2018
16802918	341.077	241.227	141.077	41.2275	0.292233	NM_033240	PML
16882975	325.803	236.791	125.803	36.7914	0.292452	NM_015341	NCAPH
16735139	361.658	247.332	161.658	47.3318	0.292789
17046845	287.763	225.765	87.7634	25.7654	0.293578	NM_172020	POM121
16782754	235.724	210.517	35.7235	10.5165	0.294386	NM_001002000	GMPR2
17009071	275.41	222.256	75.4099	22.2564	0.295139	NM_001003690	MAD2L1BP
16745503	579.123	312.361	379.123	112.361	0.296371	NM_001001786	BLID
16815609	322.686	236.461	122.686	36.4608	0.297188	NM_016936	UBN1
16843608	278.915	223.469	78.9154	23.4687	0.297391	NM_001123392	TBC1D3H
16830146	257.188	217.086	57.1877	17.0864	0.298778	NM_024039	MIS12
16779107	310.136	232.976	110.136	32.9761	0.299413	NM_032565	EBPL
16889779	341.344	242.331	141.344	42.3312	0.299491	NM_005759	ABI2
16956621	231.703	209.548	31.7032	9.5481	0.301171	NM_001042533	MINA
16942187	273.722	222.236	73.7216	22.2364	0.301627	NM_001098783	RPP14
16726925	357.762	247.639	157.762	47.6386	0.301965	NM_006396	SSSCA1
16680348	250.306	215.191	50.3064	15.1911	0.301972	NM_014188	SSU72
16706463	462.267	279.238	262.267	79.2385	0.302129	NM_020338	ZMIZ1
16785483	940.672	424.154	740.672	224.154	0.302636	NM_178155	FUT8
16776233	251.269	215.527	51.2688	15.5274	0.302863	NM_000123	ERCC5
16852433	233.475	210.143	33.4754	10.1428	0.302993	NM_007195	POLI
16951485	393.169	258.55	193.169	58.5495	0.303101	NM_001012410	SGOL1
16839204	337.463	241.78	137.463	41.7798	0.303934	NM_006987	RPH3AL
16786133	259.493	218.085	59.4927	18.0854	0.303994	NM_021239	RBM25
16739608	294.565	228.754	94.5646	28.7538	0.304065	NM_018093	WDR74
16934558	261.231	218.623	61.2307	18.6228	0.304142	NM_012473	TXN2
17073495	288.944	227.131	88.9442	27.1309	0.305033	NM_000837	GRINA
16881514	299.484	230.493	99.4837	30.493	0.306513	NM_015120	ALMS1
16991886	320.868	237.083	120.868	37.0826	0.306803	NM_013283	MAT2B
16700934	293.161	228.661	93.1609	28.6609	0.307649	NM_018072	HEATR1
16825097	288.367	227.206	88.367	27.2061	0.307876	ENST00000007516 // ENST00000007516	NDUFAB1 // NDUFAB1
16757098	717.431	359.518	517.431	159.518	0.308288	NM_005475	SH2B3
17005138	765.704	374.744	565.704	174.744	0.308897	NM_006366	CAP2
16704909	244.116	213.63	44.1161	13.6301	0.30896	NM_001077665	AGAP6
16800406	291.345	228.27	91.3453	28.2702	0.309487	NM_016396	CTDSPL2
16771571	1004.05	449.174	804.053	249.174	0.309898
16900492	582.161	318.661	382.161	118.661	0.3105
16925398	372.48	253.656	172.48	53.6561	0.311087	NR_026812	C21orf96
16991210	374.604	254.388	174.604	54.3878	0.311492	NM_000405	GM2A
17017181	606.161	326.661	406.161	126.661	0.311849
17007658	273.601	223.012	73.6009	23.0119	0.312658	XR_108637	LOC100131607
17101447	326.975	239.822	126.975	39.8223	0.313622	NM_005333	HCCS
16978568	338.685	243.621	138.685	43.6212	0.314535	NM_001813	CENPE
17017575	268.395	221.531	68.3951	21.5313	0.314808	NM_002904	RDBP
16872443	259.301	218.682	59.301	18.6824	0.315044	NM_013376	SERTAD1
16704125	240.721	212.83	40.7208	12.8296	0.315063	NM_014753	BMS1
16670920	291.966	229.002	91.9655	29.0021	0.315358	NM_030918	SNX27
16907526	383.735	257.992	183.735	57.9924	0.31563	NM_017759	INO80D
16676983	674.051	349.698	474.051	149.698	0.315785	NM_015714	G0S2
16771512	454.661	280.661	254.661	80.6608	0.316738
16991839	346.386	246.531	146.386	46.5312	0.317866	NM_004060	CCNG1
16832568	390.859	260.935	190.859	60.9347	0.319265	NR_000009	SNORD4B
17107919	813.604	395.933	613.604	195.933	0.319314	NM_001178106	ZNF185
17084669	263.954	220.465	63.9545	20.465	0.319993	NM_014806	RUSC2
16867592	380.309	257.772	180.309	57.7722	0.320407	NM_003624	RANBP3
16698023	471.629	287.293	271.629	87.2932	0.321369	NM_014176	UBE2T
16853418	284.936	227.321	84.9364	27.3208	0.321662	NM_017512	ENOSF1
16953679	260.759	219.579	60.7592	19.5789	0.322238	NM_016453	NCKIPSD
17017536	406.401	266.749	206.401	66.7489	0.323394	NM_006709	EHMT2
17093260	303.063	233.385	103.063	33.385	0.323927	NM_022917	NOL6
17078756	256.763	218.393	56.7633	18.3929	0.324028	NR_003594	REXO1L2P
16831839	336.765	244.373	136.765	44.3732	0.324448	NM_144775	SMCR8
16728331	380.048	258.498	180.048	58.4977	0.324901	NM_003824	FADD
16978995	244.366	214.459	44.3661	14.459	0.325902	NM_024090	ELOVL6
16769738	538.661	310.661	338.661	110.661	0.32676
17113079	444.262	279.829	244.262	79.8285	0.326816	NM_024657	MORC4
16956963	339.059	245.454	139.059	45.4544	0.326872
16740559	468.161	287.661	268.161	87.6609	0.326897
16901755	409.711	268.617	209.711	68.6166	0.327196	NM_004336	BUB1
16845096	283.564	227.38	83.5638	27.3801	0.327655	NM_012448	STAT5B
17020787	371.895	256.346	171.895	56.3458	0.327792	NM_138441	C6orf150
16790556	508.753	301.428	308.753	101.428	0.328507	NM_001039619	PRMT5
16929347	232.651	210.735	32.6514	10.7348	0.32877	NM_003405	YWHAH
17043822	377.6	258.432	177.6	58.4319	0.329009	NM_001159767	BZW2
16923417	264.533	221.243	64.5332	21.2425	0.329172	NM_020132	AGPAT3
16809263	260.568	219.971	60.5677	19.9713	0.329735	NM_001174116	DMXL2
17043437	295.631	231.543	95.6313	31.5431	0.329841	BC001076	C7orf26
16902147	379.273	259.299	179.273	59.2986	0.330773	NM_019044	CCDC93
16720085	582.665	326.673	382.665	126.673	0.33103	NM_003641	IFITM1
17073527	288.683	229.374	88.6825	29.3741	0.331228	NM_019037	EXOSC4
16889710	324.161	241.161	124.161	41.1608	0.331512
16933470	307.115	235.518	107.115	35.5182	0.331591	NM_001145418	TTC28
16986583	321.992	240.48	121.992	40.48	0.331824	NM_152405	JMY
16799170	334.998	244.81	134.998	44.8098	0.331929	NM_001130010	C15orf41
16774271	303.212	234.33	103.212	34.3298	0.332615	NM_024561	NAA16
16817509	258.796	219.57	58.7964	19.5698	0.33284	NM_032815	NFATC2IP
17105401	288.761	229.715	88.7611	29.7149	0.334774	NM_006733	CENPI
16852997	257.984	219.435	57.9842	19.4354	0.335184	NM_004232	SOCS6
16910485	236.51	212.255	36.5096	12.2547	0.335657	NM_015963	THAP4
16908782	268.589	223.03	68.5894	23.0302	0.335769	NM_012100	DNPEP
16872767	456.526	286.176	256.526	86.1758	0.335935	NM_002573	PAFAH1B3
16766035	246.137	215.5	46.1373	15.5004	0.335962	NM_014255	CNPY2
16745693	1149.22	519.119	949.224	319.119	0.336189	NM_138961	ESAM
16748529	402.059	267.986	202.059	67.9863	0.336468	NM_003979	GPRC5A
16751827	311.937	237.725	111.937	37.7245	0.337015	NM_005016	PCBP2
16807309	467.114	290.224	267.114	90.2235	0.337771
16822330	243.417	214.675	43.4173	14.6749	0.337997	NM_001077350	NPRL3
17104416	330.935	244.278	130.935	44.2778	0.338165	NM_001551	IGBP1
16899729	318.679	240.42	118.679	40.4202	0.340584	NM_001013649	C2orf68
16660527	432.751	279.29	232.751	79.2898	0.340664	NM_001083621	ZBTB40
16939863	244.61	215.206	44.6103	15.2055	0.340852	NM_173826	C3orf23
16938253	243.244	214.751	43.2435	14.7511	0.341117	NM_004162	RAB5A
16715642	269.452	223.699	69.4517	23.6987	0.341226	NM_003635	NDST2
16779720	252.219	217.822	52.2194	17.8217	0.341285	NM_001071775	MZT1
16985094	1139.37	520.71	939.368	320.71	0.341411	NM_020928	ZSWIM6
16728889	262.814	221.458	62.8143	21.4575	0.341602	NM_016055	MRPL48
17016865	293.095	231.893	93.0947	31.8932	0.342589	NM_005275	GNL1
17111918	474.312	294.228	274.312	94.2283	0.343508	NM_201599	ZMYM3
16921850	231.863	210.95	31.8627	10.9498	0.343656	NM_002040	GABPA
16867216	418.661	275.161	218.661	75.1609	0.343733
16685571	338.409	247.652	138.409	47.6521	0.344285	NM_004468	FHL3
16875760	321.612	241.878	121.612	41.8777	0.344355	NM_001190764	LOC388564
17087647	267.161	223.161	67.1609	23.161	0.344858	NM_019592	RNF20
16833327	563.07	325.984	363.07	125.984	0.346997	NM_144975	SLFN5
16810970	308.572	237.708	108.572	37.7076	0.347306	NR_002443	SNORD18C
16810971	308.572	237.708	108.572	37.7076	0.347306
16836214	377.179	261.594	177.179	61.5938	0.347637	NM_005486	TOM1L1
17017172	351.821	252.9	151.821	52.8996	0.348434	NM_004640	BAT1
16662525	246.438	216.205	46.4381	16.2047	0.348953	NM_017825	ADPRHL2
16839517	667.161	363.161	467.161	163.161	0.34926
16855502	466.661	293.161	266.661	93.1609	0.349361
17110771	291.838	232.113	91.838	32.1132	0.349672	NM_007075	WDR45
16764071	522.42	313.041	322.42	113.041	0.350602
16971428	495.661	303.661	295.661	103.661	0.350607
16759604	269.925	224.574	69.9245	24.5741	0.351438	NM_001170543	PGAM5
16776827	314.594	240.301	114.594	40.3009	0.351685	NM_003589	CUL4A
16689828	757.002	395.903	557.002	195.903	0.351711	NM_004815	ARHGAP29
16918832	282.32	229.017	82.32	29.0167	0.352487	NM_021100	NFS1
16823255	468.389	294.639	268.389	94.6394	0.35262	NM_017885	HCFC1R1
16834045	286.626	230.59	86.6259	30.5897	0.353124	NM_133264	WIPF2
16911212	438.713	284.387	238.713	84.3867	0.353507	NM_182802	MCM8
16780069	904.786	449.229	704.786	249.229	0.353623	NM_005842	SPRY2
16878406	278.489	227.786	78.4887	27.786	0.354013	NM_004891	MRPL33
16854683	252.116	218.471	52.1162	18.471	0.35442	NM_006965	ZNF24
16700421	239.707	214.088	39.7068	14.0883	0.354808	NM_024525	TTC13
16937579	357.52	255.962	157.52	55.9615	0.355266	NM_001570	IRAK2
16897637	258.018	220.637	58.0178	20.6373	0.355706	NM_020532	RTN4
16909700	465.025	294.286	265.025	94.2855	0.355761	NM_018410	HJURP
16979526	280.486	228.659	80.4855	28.6587	0.356073	NM_176824	BBS7
16902448	324.349	244.337	124.349	44.3365	0.356548	NM_000122	ERCC3
16801329	326.603	245.212	126.603	45.2118	0.357113	NM_207036	TCF12
16857143	296.947	234.631	96.947	34.6308	0.357214	NM_018074	CCDC94
16868920	393.371	269.126	193.371	69.1256	0.357476	NM_198536	TMEM205
16928761	306.032	237.968	106.032	37.9682	0.358082	NM_013986	EWSR1
16892869	279.945	228.659	79.945	28.6589	0.358483	NM_024101	MLPH
16768857	867.846	439.463	667.846	239.463	0.35856	NM_001170464	CDK17
16914374	418.272	278.346	218.272	78.3465	0.358939	NM_022104	PCIF1
16741287	320.164	243.178	120.164	43.1778	0.359325	NM_001876	CPT1A
16990321	324.669	244.835	124.669	44.8353	0.359636	NM_018934	PCDHB14
16715331	380.906	265.151	180.906	65.1512	0.360138	NM_006077	CBARA1
16968583	276.168	227.431	76.1675	27.4312	0.360143	NM_001166693	AFF1
16848961	285.543	230.862	85.5434	30.8618	0.360774	NM_173547	TRIM65
16872567	343.1	251.793	143.1	51.7928	0.361934	NM_020158	EXOSC5
17107520	284.389	230.58	84.3888	30.5801	0.362372	NM_002024	FMR1
17057329	380.837	265.533	180.837	65.5327	0.362385	NM_019082	DDX56
16695578	293.831	234.033	93.8314	34.0334	0.362708	NM_001039712	DEDD
16790260	498.161	308.161	298.161	108.161	0.36276
16908608	357.932	257.294	157.932	57.2943	0.362779
16755115	264.345	223.346	64.3446	23.3458	0.362825	NM_014050	MRPL42
16788083	336.434	249.562	136.434	49.5624	0.363271	NM_032632	PAPOLA
16820439	310.43	240.191	110.43	40.1911	0.363953	NM_133458	ZFP90
17107773	227.719	210.108	27.7186	10.1085	0.364683	NM_001017980	VMA21
16954175	326.017	245.974	126.017	45.9738	0.364821	NM_153273	IP6K1
16668772	289.293	232.636	89.2934	32.6364	0.365496	NM_018704	CTTNBP2NL
16753800	316.801	242.708	116.801	42.7083	0.365651	NM_020401	NUP107
17112769	287.986	232.235	87.9864	32.2347	0.36636	NM_000169	GLA
16861200	315.686	242.391	115.686	42.3913	0.366434	NM_019104	LIN37
16933630	240.793	214.948	40.7933	14.9485	0.366445	NM_001002878	THOC5
17017202	331.161	248.161	131.161	48.1609	0.367189
16889762	225.63	209.416	25.6299	9.4162	0.367391	NM_177538	CYP20A1
16685151	385.591	268.199	185.591	68.1989	0.367468
16851397	387.22	268.826	187.22	68.8258	0.36762	NM_002894	RBBP8
16976734	276.625	228.169	76.6246	28.1689	0.367622	NM_173827	COX18
17083452	403.834	275.153	203.834	75.1531	0.368698	NM_152896	UHRF2
17051286	702.606	385.371	502.606	185.371	0.36882	NM_001458	FLNC
17088173	364.217	260.656	164.217	60.6565	0.369369	NM_001859	SLC31A1
16832405	496.096	309.388	296.096	109.388	0.369436	NM_016231	NLK
17097495	258.379	221.572	58.379	21.5717	0.369511	NR_027261	POLE3
16760981	285.174	231.487	85.1742	31.4869	0.369676	NM_002355	M6PR
16717106	373.629	264.291	173.629	64.2911	0.370279	NM_015179	RRP12
16669905	274.653	227.65	74.6528	27.6497	0.370377	NM_006099	PIAS3
16725806	322.87	245.514	122.87	45.5137	0.370422	NM_001040694	INCENP
16955975	315.258	242.711	115.258	42.7111	0.370569	NM_001177599	SUCLG2
16680362	291.794	234.026	91.794	34.0257	0.370675	AB188495	LOC643988
16757416	261.308	222.734	61.3082	22.734	0.370815	BC022092	C12orf52
17114386	333.591	249.647	133.591	49.647	0.371636	NM_001078172	FAM127B
16915044	241.59	215.493	41.5903	15.4929	0.372512	NM_016407	C20orf43
16845973	405.572	276.667	205.572	76.6673	0.372945	NM_001193466	KIAA1267
16862284	410.833	278.634	210.833	78.6335	0.372965	NM_001042544	LTBP4
16658939	550.745	330.877	350.745	130.877	0.373141
16859314	416.873	281.077	216.873	81.0772	0.373846	NM_016270	KLF2
16664048	271.618	226.788	71.6176	26.7876	0.374037	NR_036510	UROD
16938656	296.902	236.276	96.9021	36.2758	0.374355	NM_138410	CMTM7
16732088	231.834	211.951	31.8345	11.9505	0.375395	NM_016146	TRAPPC4
16775014	316.345	243.688	116.345	43.6884	0.375507	NM_018204	CKAP2
16830432	341.949	253.305	141.949	53.305	0.375521	NM_020795	NLGN2
16661063	228.458	210.692	28.4579	10.6919	0.375709	NM_015871	ZNF593
16843376	339.65	252.478	139.65	52.4785	0.375786	NM_001014445	NLE1
16720077	519.812	320.451	319.812	120.451	0.376631	NM_006435	IFITM2
16792010	389.777	271.578	189.777	71.5782	0.377169	NM_014990	RALGAPA1
16696373	322.423	246.224	122.423	46.2242	0.377577	NM_003762	VAMP4
16692787	270.955	226.792	70.9551	26.792	0.377591	NM_207042	ENSA
17023150	352.861	257.805	152.861	57.805	0.378155	NM_005907	MAN1A1
16693518	295.826	236.284	95.8256	36.2844	0.37865
16715892	303.807	239.343	103.807	39.3426	0.378999	NM_007055	POLR3A
16943435	386.01	270.587	186.01	70.5869	0.379479	NM_024548	CEP97
16917061	379.144	268.042	179.144	68.0424	0.37982	NM_017671	FERMT1
16866292	307.255	240.764	107.255	40.764	0.380067	NM_173548	ZNF584
16819600	290.698	234.484	90.6978	34.4844	0.380212	NM_005886	KATNB1
16858893	285.02	232.399	85.0201	32.3992	0.381077	NM_017721	CC2D1A
16760048	367.768	264.049	167.768	64.049	0.381772	NM_202002	FOXM1
16968314	397.769	275.852	197.769	75.8519	0.383537	NM_020226	PRDM8
17054328	254.68	220.972	54.6797	20.9721	0.383545	NM_182491	ZFAND2A
16933044	223.033	208.836	23.0327	8.836	0.383628	NM_021916	ZNF70
16800209	288.179	233.864	88.1791	33.8639	0.384035	NM_014444	TUBGCP4
17107717	294.848	236.438	94.8482	36.4378	0.38417	NM_003828	MTMR1
17076694	392.442	274.046	192.442	74.0458	0.384769	NM_001099412	MYST3
16890998	234.926	213.445	34.926	13.4449	0.384954	NM_015690	STK36
16844294	304.347	240.169	104.347	40.1691	0.384957	NM_021724	NR1D1
16778325	319.486	246.01	119.486	46.0101	0.385068	NM_025138	C13orf23
16824208	407.729	280.024	207.729	80.0237	0.385232	NM_014647	KIAA0430
16719802	450.511	296.671	250.511	96.671	0.385896	NM_001109	ADAM8
16930100	304.894	240.543	104.894	40.5434	0.386519	NM_004286	GTPBP1
16661459	282.17	231.774	82.1702	31.7743	0.386689	NM_177424	STX12
16870174	401.467	277.925	201.467	77.9247	0.386786	NM_020959	ANO8
17009816	229.317	211.346	29.3173	11.3464	0.387021	NM_001031623	ZNF451
16877728	352.849	259.174	152.849	59.1744	0.387143	NM_003743	NCOA1
16962380	340.359	254.503	140.359	54.5027	0.388309	NM_004454	ETV5
17108546	401.833	278.557	201.833	78.5569	0.389217	ENST00000454406 // ENST00000454406	BRCC3 // BRCC3
16923347	257.636	222.441	57.6362	22.4407	0.389351	NM_015056	RRP1B
16770461	290.885	235.453	90.8854	35.4527	0.390081
16840383	374.358	268.015	174.358	68.0155	0.39009	NM_014804	KIAA0753
16852206	446.466	296.482	246.466	96.4816	0.391461	NR_026978	HAUS1
16827645	289.036	234.864	89.0361	34.8636	0.391567	NM_032382	COG8
16771575	823.928	444.312	623.928	244.312	0.391572
17082523	287.624	234.35	87.6244	34.3498	0.392012	NM_015201	BOP1
16923766	250.865	219.941	50.8649	19.9413	0.392044	NM_130444	COL18A1
17044201	329.546	250.811	129.546	50.8106	0.392219	NR_033328	KLHL7
16909537	290.781	235.669	90.7812	35.6694	0.392916	NM_002601	PDE6D
16703036	307.63	242.291	107.63	42.2905	0.392924	NM_032812	PLXDC2
16970231	315.315	245.323	115.315	45.3234	0.393039	NM_001034194	EXOSC9
16749382	247.657	218.745	47.6571	18.7449	0.393329	NM_004264	MED21
16883325	269.329	227.296	69.3287	27.2957	0.393714	NM_001134225	INPP4A
16658936	416.161	285.161	216.161	85.161	0.39397
16940615	330.092	251.35	130.092	51.3497	0.394719	NM_018031	WDR6
16702047	942.174	493.142	742.174	293.142	0.394978	NM_001047160	NET1
16908612	295.257	237.655	95.257	37.6549	0.395298
16791086	385.346	273.269	185.346	73.2685	0.395307	NM_024658	IPO4
16908415	340.989	255.762	140.989	55.7622	0.395507	NM_001105537	ZNF142
16743056	350.239	259.479	150.239	59.4792	0.395896	NM_001014811	ME3
16712076	451.247	299.625	251.247	99.6255	0.396524	NM_001010924	FAM171A1
16708533	393.596	276.777	193.596	76.7766	0.396581	NM_015062	PPRC1
16836156	258.346	223.149	58.346	23.1491	0.396756	NM_016001	UTP18
16730124	345.639	257.84	145.639	57.8398	0.397145	NM_004268	MED17
16779766	440.018	295.433	240.018	95.4332	0.397608	NM_007249	KLF12
16873313	418.914	287.104	218.914	87.1037	0.39789	NM_001983	ERCC1
16835346	296.562	238.43	96.5617	38.4301	0.397985	NM_018129	PNPO
16950551	267.336	226.799	67.3362	26.7992	0.397991	NM_003656	CAMK1
17007197	269.452	227.649	69.4521	27.6489	0.3981	NM_005155	PPT2
16995140	283.161	233.161	83.1609	33.1609	0.398756	NM_002853	RAD1
16844929	222.52	208.997	22.5196	8.9966	0.399501	NM_018143	KLHL11
16756286	628.032	371.305	428.032	171.305	0.400214	NM_001145199	C12orf75
16890915	287.34	234.978	87.3403	34.9785	0.400485	NM_005444	RQCD1
16715667	281.258	232.564	81.2583	32.5636	0.400742	NM_172171	CAMK2G
16743374	285.262	234.188	85.2615	34.1879	0.400977	NM_005590	MRE11A
16735835	376.161	270.661	176.161	70.6608	0.401115
17075973	575.457	350.665	375.457	150.665	0.401285	NM_057158	DUSP4
16769207	227.428	211.011	27.4275	11.0108	0.401451	NM_016053	CCDC53
16757160	338.668	255.68	138.668	55.6799	0.401535	NM_000690	ALDH2
17111688	279.284	231.836	79.2839	31.8356	0.401539	NM_031206	LAS1L
16691302	278.904	231.693	78.9038	31.6927	0.401663	NM_001102396	SIKE1
16842999	303.858	241.796	103.858	41.7957	0.402431	NM_001085454	GIT1
16893456	319.661	248.161	119.661	48.1609	0.402478
16826160	245.503	218.323	45.5032	18.3234	0.402684	NM_024745	SHCBP1
16816386	685.141	395.75	485.141	195.75	0.403491	NM_024847	TMC7
16969625	253.661	221.661	53.6609	21.6609	0.403663
17004194	408.81	284.289	208.81	84.289	0.403663	NM_033260	FOXQ1
17099980	255.979	222.723	55.9787	22.7231	0.405924	NM_014866	SEC16A
16818034	316.284	247.244	116.284	47.2439	0.406279	NM_014771	RNF40
16861093	384.606	275.123	184.606	75.1231	0.406938	NM_024321	RBM42
16956149	254.975	222.381	54.9749	22.3815	0.407122	NM_032682	FOXP1
17019260	308.236	244.076	108.236	44.0757	0.407219	NM_000287	PEX6
16805230	277.575	231.609	77.575	31.6094	0.407469	NM_001271	CHD2
16683250	307.606	243.934	107.606	43.9343	0.408287	NM_033631	LUZP1
16913347	321.702	249.711	121.702	49.7113	0.408467	NR_026562	C20orf24
16664078	230.776	212.605	30.7757	12.6052	0.409583	NM_025077	TOE1
16823649	279.219	232.45	79.2187	32.45	0.409626	NM_032569	GLYR1
16993173	221.969	209.008	21.9687	9.0078	0.410029	BC006849	THOC3
16939960	334.392	255.107	134.392	55.1072	0.410049	NM_020242	KIF15
17017197	977.161	519.161	777.161	319.161	0.410675
16870165	313.715	246.701	113.715	46.7007	0.410683	NM_024527	ABHD8
16731605	283.584	234.338	83.5835	34.338	0.410823	NM_001040455	SIDT2
16840018	346.348	260.145	146.348	60.1451	0.410973	NM_014520	MYBBP1A
17117871	3735.8	1654.82	3535.8	1454.82	0.411453	BT006774	HMGA1
16748407	504.423	325.274	304.423	125.274	0.411514	NM_001987	ETV6
16767851	1460.6	718.805	1260.6	518.805	0.411554	NM_203394	E2F7
16769721	285.161	235.161	85.161	35.1609	0.412876
16751020	351.506	262.674	151.506	62.6743	0.413675	NM_003076	SMARCD1
17057460	299.659	241.246	99.6585	41.2457	0.41387	NR_002919	SNORA5A
16826871	383.18	275.895	183.18	75.8951	0.41432	NM_013242	C16orf80
16693601	273.473	230.61	73.4734	30.6104	0.416619	NM_181715	CRTC2
16816497	268.442	228.567	68.4423	28.567	0.417388	NM_020314	C16orf62
16984336	228.153	211.767	28.1532	11.7665	0.417945	NM_175921	C5orf51
16819010	349.619	262.547	149.619	62.5471	0.418043	NM_001080432	FTO
16820296	381.898	276.091	181.898	76.0905	0.418314	NM_014329	EDC4
16956532	251.838	221.699	51.8381	21.6986	0.418584	NM_016206	VGLL3
16694506	245.933	219.253	45.9334	19.2527	0.419144	NM_144580	C1orf85
16771479	586.661	362.161	386.661	162.161	0.419388
17118299	451.431	305.522	251.431	105.522	0.419687	AK294946	FLJ14186
16685489	306.323	244.649	106.323	44.6491	0.419939	NM_005955	MTF1
16930598	374.56	273.308	174.56	73.3082	0.419961	NM_017590	ZC3H7B
16773348	389.637	279.652	189.637	79.6517	0.420023	NM_014089	NUPL1
16738205	302.364	243.095	102.364	43.0954	0.421003	NM_015231	NUP160
16771067	368.011	270.772	168.011	70.7721	0.421234	NM_007174	CIT
16984689	2448.36	1147.26	2248.36	947.262	0.421312	NM_002203	ITGA2
16832920	279.323	233.427	79.323	33.4267	0.4214	NM_001042492	NF1
16814528	228.616	212.063	28.6157	12.0631	0.421555	NM_022092	CHTF18
16754373	1319.27	671.906	1119.27	471.906	0.421621	NM_006851	GLIPR1
16700715	240.52	217.123	40.5199	17.1231	0.422585	NM_015014	RBM34
16860405	433.635	298.859	233.635	98.8588	0.423133	NM_006627	POP4
16713230	302.747	243.512	102.747	43.512	0.423487	NM_019619	PARD3
16765900	342.148	260.2	142.148	60.2004	0.423504	NM_003075	SMARCC2
16784947	331.606	255.737	131.606	55.7366	0.42351	NM_002431	MNAT1
16725112	277.422	232.792	77.4223	32.7923	0.423551	NM_004177	STX3
17024227	379.105	275.924	179.105	75.9241	0.423909	NM_031922	REPS1
16735829	473.661	316.161	273.661	116.161	0.42447
17088957	260.274	225.592	60.2735	25.5918	0.424595	NR_027406	LOC100129034
16777602	287.409	237.124	87.4085	37.1238	0.424716	NM_182488	USP12
16923951	248.691	220.684	48.6912	20.6838	0.424795	NM_006031	PCNT
16710948	266.561	228.285	66.5608	28.2854	0.424956	NM_138384	MTG1
16893200	279.25	233.816	79.2503	33.8158	0.426696	NM_018226	RNPEPL1
16681225	242.528	218.159	42.5283	18.1591	0.426989	NM_018198	DNAJC11
17083793	251.525	222.025	51.5255	22.0249	0.427456	NM_001040272	ADAMTSL1
17005385	322.834	252.57	122.834	52.5702	0.427977	NM_001160094	ACOT13
16850063	371.661	273.661	171.661	73.6609	0.429107	ENST00000306704 // ENST00000306704	STRA13 // STRA13
16967614	320.75	251.824	120.75	51.8241	0.429185	NM_000788	DCK
16721664	336.631	258.649	136.631	58.6486	0.429248
17006361	326.942	254.494	126.942	54.4944	0.429287	NM_001161376	C6orf136
16752014	335.161	258.161	135.161	58.1609	0.430309
16878253	342.225	261.215	142.225	61.2146	0.430406	NM_013392	NRBP1
16944695	349.195	264.227	149.195	64.2267	0.430489	NM_017554	PARP14
16990631	294.603	240.819	94.6026	40.8193	0.431482	NM_006706	TCERG1
16773840	269.44	229.994	69.4395	29.9943	0.431949	NM_000059	BRCA2
17111219	317.743	250.875	117.743	50.8754	0.432089	NM_006306	SMC1A
16670114	324.718	253.943	124.718	53.9426	0.432517	NM_004326	BCL9
16799814	404.569	288.648	204.569	88.6479	0.43334	NM_015138	RTF1
16771473	357.161	268.161	157.161	68.1608	0.433701
16825468	447.789	307.532	247.789	107.532	0.433965	NM_001031827	BOLA2
16825683	447.789	307.532	247.789	107.532	0.433965	NM_001031827	BOLA2
17012404	255.227	223.982	55.2266	23.9825	0.434256	NM_030963	RNF146
16818165	392.775	283.742	192.775	83.7419	0.434402	NM_005881	BCKDK
17000305	388.921	282.127	188.921	82.1275	0.434718	NM_016603	FAM13B
16936137	355.551	267.732	155.551	67.7317	0.435431	NM_022766	CERK
16711797	534.571	345.689	334.571	145.689	0.435449	NM_014142	NUDT5
16886717	374.324	275.946	174.324	75.9456	0.435658	NM_014568	GALNT5
16876881	281.525	235.521	81.5254	35.5213	0.435708	NM_016207	CPSF3
16778652	274.205	232.337	74.2047	32.3374	0.435786	NM_183422	TSC22D1
16693652	373.654	275.721	173.654	75.7213	0.436047
17000168	333.538	258.241	133.538	58.2408	0.436136	NM_004887	CXCL14
16751995	345.661	263.661	145.661	63.6609	0.437049
17018256	377.027	277.387	177.027	77.3875	0.437151	NM_015921	CUTA
17006298	473.661	319.661	273.661	119.661	0.43726
16851926	280.288	235.146	80.2885	35.1461	0.437748	NR_024565	ZNF271
17051409	248.919	221.418	48.9191	21.4176	0.437817	NM_001130722	AHCYL2
16900525	794.161	460.661	594.161	260.661	0.438705
16770553	250.042	221.957	50.0423	21.9574	0.438777	NM_024959	SLC24A6
16858122	481.016	323.358	281.016	123.358	0.438971	NM_146388	MRPL4
16900480	724.161	430.161	524.161	230.161	0.439104
16917822	324.871	254.835	124.871	54.8348	0.439132	NM_021784	FOXA2
16842469	842.811	482.624	642.811	282.624	0.43967
16727194	325.08	254.998	125.08	54.9976	0.439699	NM_005146	SART1
16837768	305.976	246.716	105.976	46.7156	0.440813	NM_014738	KIAA0195
16821083	318.085	252.134	118.085	52.1338	0.441495	NM_018975	TERF2IP
17070634	299.705	244.059	99.7051	44.0592	0.441895	NM_003821	RIPK2
16838887	232.462	214.348	32.4623	14.3481	0.441993	NM_012140	SLC25A10
16730742	280.145	235.432	80.1446	35.4324	0.442106	NM_015423	AASDHPPT
17045542	880.566	501.112	680.566	301.112	0.442444	NM_004760	STK17A
17098911	269.608	230.863	69.6075	30.8627	0.443382	NM_006336	ZER1
16881434	343.715	263.823	143.715	63.8233	0.444097	NM_003124	SPR
17043418	224.107	210.711	24.1068	10.7107	0.444302	NM_001134387	ZDHHC4
16933097	309.967	248.863	109.967	48.8632	0.444345	NM_001355	DDT
16746878	394.418	286.418	194.418	86.4177	0.444495	NM_003324	TULP3
16856980	261.348	227.274	61.3481	27.2735	0.44457	NM_006339	HMG20B
17016888	400.743	289.266	200.743	89.2664	0.44468	NM_002714	PPP1R10
16889115	304.243	246.426	104.243	46.4256	0.445362	NM_025147	COQ10B
17048754	347.822	265.855	147.822	65.8546	0.4455	NM_003496	TRRAP
16693649	256.884	225.351	56.8844	25.3509	0.445656
16924668	405.453	291.562	205.453	91.5621	0.44566	NM_015565	LTN1
17017183	1046.16	577.161	846.161	377.161	0.445732
16740341	230.846	213.753	30.8465	13.7534	0.445866
16672390	625.576	389.78	425.576	189.78	0.445937	NM_005531	IFI16
16695602	252.413	223.375	52.4131	23.3753	0.445982	NM_003779	B4GALT3
16806279	282.85	236.959	82.8502	36.9588	0.446092	NM_004667	HERC2
16663803	286.661	238.661	86.6609	38.6609	0.446117
16864129	249.512	222.1	49.5121	22.1003	0.446362	NM_001459	FLT3LG
17080387	259.766	226.705	59.766	26.7046	0.446819	NM_003756	EIF3H
17019610	312.064	250.118	112.064	50.1183	0.447228	NM_181356	SUPT3H
17048563	370.539	276.299	170.539	76.2992	0.4474	NM_015068	PEG10
16697695	309.583	249.033	109.583	49.0332	0.447453	NM_014875	KIF14
16752305	376.592	279.042	176.592	79.0423	0.447597	NM_001798	CDK2
16916682	484.585	327.424	284.585	127.424	0.447755	NM_032034	SLC4A11
16710481	354.329	269.264	154.329	69.2637	0.448806	NM_001380	DOCK1
16701106	622.458	389.626	422.458	189.626	0.448865	NM_001821	CHML
16768675	513.58	340.788	313.58	140.788	0.448969	NM_018351	FGD6
16820041	392.396	286.38	192.396	86.3796	0.448969	NM_001950	E2F4
17093090	891.896	510.772	691.896	310.772	0.44916	NM_014314	DDX58
16900500	415.161	296.661	215.161	96.6609	0.449249
16821047	296.025	243.243	96.0247	43.2432	0.450334	NM_032268	ZNRF1
16843795	320.267	254.164	120.267	54.1637	0.450364	NM_007247	SYNRG
17043982	309.451	249.299	109.451	49.2993	0.450425	NM_002214	ITGB8
16994618	1522.96	796.97	1322.96	596.97	0.451237	NM_012334	MYO10
16828826	338.344	262.487	138.344	62.4868	0.451679	NM_021149	COTL1
16760329	331.709	259.492	131.709	59.4917	0.451691	NM_001065	TNFRSF1A
16735010	320.076	254.241	120.076	54.2408	0.451722	NM_145040	PRKCDBP
16852312	313.161	251.161	113.161	51.1608	0.452107	NM_001039535	SKA1
16869876	241.11	218.589	41.1104	18.5889	0.45217	NM_021241	WIZ
16675903	302.718	246.46	102.718	46.4599	0.452305	NM_020216	RNPEP
16690594	228.273	212.804	28.2727	12.8045	0.452893	NM_002790	PSMA5
16840703	388.964	285.739	188.964	85.739	0.453732	NM_004860	FXR2
17024615	274.024	233.597	74.0235	33.5971	0.453871	NM_004690	LATS1
16899801	351.817	268.978	151.817	68.9778	0.454349	NM_015425	POLR1A
17045354	387.108	285.074	187.108	85.0741	0.454679	NM_020192	C7orf36
16915881	256.103	225.53	56.1031	25.5302	0.455059	NM_018209	ARFGAP1
16679887	758.104	454.042	558.104	254.042	0.455187	AK294489	LOC100133331
16810828	236.267	216.518	36.267	16.5181	0.455458	AK296134	C15orf44
17005276	1280.19	691.983	1080.19	491.983	0.455461	NM_003107	SOX4
16870070	294.454	243.027	94.454	43.0266	0.45553	NM_024104	C19orf42
16990294	320.249	254.943	120.249	54.9434	0.456912	NM_018930	PCDHB10
17005865	1731.54	900.025	1531.54	700.025	0.457073	NM_003521	HIST1H2BM
16981730	833.661	490.458	633.661	290.458	0.458381	NM_005429	VEGFC
17103067	404.444	293.782	204.444	93.7823	0.45872	NM_033018	CDK16
17088148	427.362	304.312	227.362	104.312	0.458793	NM_001012994	SNX30
16962493	267.477	230.959	67.4769	30.9592	0.458812	NM_002916	RFC4
17112376	372.295	279.075	172.295	79.0751	0.458951	NM_153252	BRWD3
16930678	334.856	261.941	134.856	61.9414	0.459316	NM_001469	XRCC6
16694188	296.806	244.473	96.8061	44.4729	0.459402	NM_018489	ASH1L
16889375	390.463	287.825	190.463	87.8254	0.461115	NM_001136039	NIF3L1
16941167	278.826	236.367	78.8264	36.3673	0.461359	NM_006010	MANF
16661323	357.087	272.521	157.087	72.5208	0.46166	NM_006600	NUDC
16721666	1499.66	800.161	1299.66	600.161	0.461783
16732856	372.94	279.869	172.94	79.8688	0.46183	NM_032811	TBRG1
16952841	339.779	264.579	139.779	64.5794	0.46201	NM_024513	FYCO1
16773946	496.661	337.161	296.661	137.161	0.46235	NM_002915	RFC3
16769649	410.379	297.336	210.379	97.3355	0.462668	NM_012406	PRDM4
16850009	249.489	222.91	49.4891	22.9101	0.462932	NM_016538	SIRT7
16703114	290.324	241.834	90.3237	41.8339	0.463155	NM_012071	COMMD3
16839489	5494.31	2652.66	5294.31	2452.66	0.463263
16988703	319.588	255.422	119.588	55.4221	0.463444	NM_005573	LMNB1
16775823	266.876	231.018	66.8764	31.0183	0.463815	NM_180989	GPR180
16730306	572.781	372.991	372.781	172.991	0.464055	NM_032102	SRSF8
16831800	327.423	259.238	127.423	59.2381	0.464893	NM_004140	LLGL1
16786652	367.361	277.871	167.361	77.8709	0.465288	NM_015072	TTLL5
16856896	384.059	285.652	184.059	85.6523	0.465353	NM_002068	GNA15
17103104	468.936	325.158	268.936	125.158	0.465381	NM_004651	USP11
16718840	353.41	271.425	153.41	71.4255	0.465585	NM_153810	C10orf46
16693030	254.917	225.574	54.9166	25.574	0.465688	NM_002651	PI4KB
17097813	243.121	220.105	43.1208	20.1049	0.466246	NM_018249	CDK5RAP2
16840145	578.094	376.409	378.094	176.409	0.466574	NM_003562	SLC25A11
16705241	220.207	209.431	20.2069	9.4308	0.466712	NM_032804	ADO
17118258	439.997	312.019	239.997	112.019	0.466751	AK294946	FLJ14186
17018292	880.34	517.639	680.34	317.639	0.466882	AY568085	C6orf125
16668420	285.556	239.987	85.5558	39.9867	0.467376	NM_000757	CSF1
16694472	291.359	242.701	91.3588	42.7014	0.467403	NM_015327	SMG5
17052749	250.523	223.631	50.523	23.6315	0.467737	NM_001143679	GSTK1
16942935	316.118	254.318	116.118	54.3179	0.467782	NM_018293	ZNF654
16842856	479.983	331.05	279.983	131.05	0.468064	NM_001033561	PHF12
17000022	286.033	240.28	86.0327	40.2803	0.468198	NM_002715	PPP2CA
16918351	496.535	338.895	296.535	138.895	0.468391	NM_053041	COMMD7
16950146	321.043	256.696	121.043	56.6958	0.468393	NM_001136049	LMLN
16671823	258.219	227.276	58.2193	27.2757	0.468499	NM_033657	DAP3
16786492	316.661	254.661	116.661	54.6609	0.468545	NM_019589	YLPM1
16839757	346.389	268.602	146.389	68.602	0.468627	NM_013276	SHPK
17104001	284.885	239.877	84.8846	39.877	0.469779	NM_001184819	GNL3L
16731479	241.252	219.394	41.2521	19.394	0.470134	NM_016090	RBM7
17006318	861.661	511.161	661.661	311.161	0.470273
16790307	361.564	275.984	161.564	75.9841	0.470304	NM_001170629	CHD8
16829486	369.217	279.667	169.217	79.6668	0.470796	NM_024792	FAM57A
16835618	1430.66	779.661	1230.66	579.661	0.471016
17007237	450.829	318.147	250.829	118.147	0.471028	NM_006913	RNF5
16853445	1042.04	596.639	842.044	396.639	0.471043	NM_005433	YES1
16983451	1795.94	952.288	1595.94	752.288	0.471376	NM_006317	BASP1
16738409	260.871	228.707	60.8709	28.7065	0.471596	NM_033396	TNKS1BP1
17104217	296.476	245.514	96.4763	45.5137	0.47176	NM_007157	ZXDB
17059119	664.073	418.993	464.073	218.993	0.471894	NM_006379	SEMA3C
16697686	344.655	268.277	144.655	68.2768	0.471999	NM_012482	ZNF281
16859600	399.724	294.387	199.724	94.3875	0.47259	NM_018174	MAP1S
16969300	238.641	218.274	38.6407	18.2737	0.472913	NM_003998	NFKB1
17092490	247.149	222.318	47.1494	22.3179	0.473344	NM_001190737	NFIB
16763600	356.28	274.018	156.28	74.0181	0.473625	NM_001143668	AMIGO2
17091928	338.128	265.43	138.128	65.4301	0.473692	NM_207305	FOXD4
16908606	400.038	294.777	200.038	94.7773	0.473798
17066897	738.014	454.922	538.014	254.922	0.473821	NM_016612	SLC25A37
16859788	384.454	287.405	184.454	87.4054	0.473859	NM_017712	PGPEP1
16828327	466.394	326.322	266.394	126.322	0.474191	NM_018124	RFWD3
16752586	386.017	288.253	186.017	88.2534	0.474437	NM_024068	OBFC2B
16732067	467.476	327.048	267.476	127.048	0.474988	NM_198489	CCDC84
17110404	1181.18	666.987	981.177	466.987	0.475946	NM_032591	SLC9A7
16838698	300.737	247.984	100.737	47.9836	0.476327	NM_020761	RPTOR
16994373	891.621	529.513	691.621	329.513	0.476435	NM_004394	DAP
16985658	268.276	232.53	68.2764	32.5303	0.47645	NM_133338	RAD17
17081124	307.385	251.184	107.385	51.1839	0.476639	BC017297	FAM49B
16692656	320.638	257.515	120.638	57.515	0.476758	NM_005850	SF3B4
16758264	355.448	274.128	155.448	74.1281	0.476868	NM_014938	MLXIP
16854088	237.827	218.044	37.8269	18.0442	0.47702	NM_001098801	C18orf19
16991669	351.29	272.227	151.29	72.2271	0.477407	NM_145049	UBLCP1
16840620	624.063	402.477	424.063	202.477	0.477469	NM_004489	GPS2
16934239	627.017	403.948	427.017	203.948	0.47761
16874432	366.984	279.762	166.984	79.7624	0.477666	NM_172374	IL4I1
16839913	351.461	272.363	151.461	72.3625	0.477764	NM_015113	ZZEF1
16898617	319.149	256.936	119.149	56.9358	0.477855	NM_014911	AAK1
16771443	537.161	361.161	337.161	161.161	0.477994
16764075	352.725	273.029	152.725	73.0285	0.478169
16952782	1640.79	889.265	1440.79	689.265	0.478393	NM_015444	TMEM158
16695490	451.026	320.189	251.026	120.189	0.478789	NM_016946	F11R
16729670	265.525	231.382	65.5253	31.3824	0.478936	NM_001193537	TMEM126B
16740074	402.96	297.228	202.96	97.2282	0.479052	NM_130802	MEN1
16781315	483.767	335.965	283.767	135.965	0.479145	NM_007368	RASA3
17002753	250.888	224.385	50.8876	24.3845	0.479184	NM_012300	FBXW11
16774112	269.161	233.161	69.1609	33.1609	0.479475	NM_016617	UFM1
16662648	457.7	323.563	257.7	123.563	0.479483	NM_018101	CDCA8
16935396	579.101	381.868	379.101	181.868	0.479734	NM_002883	RANGAP1
17086950	338.198	266.309	138.198	66.309	0.479811	NM_005392	PHF2
16838392	329.042	262.007	129.042	62.0068	0.480517	NM_024419	PGS1
16912878	263.289	230.442	63.289	30.4425	0.481008	NM_016732	RALY
16913957	314.948	255.293	114.948	55.2932	0.481027	NM_002466	MYBL2
17079248	382.622	287.872	182.622	87.872	0.481169	NM_015496	KIAA1429
16970080	430.6	311.007	230.6	111.007	0.481381	NR_003135	CEP170P1
16803059	259.855	228.869	59.8553	28.8687	0.482308	NM_004383	CSK
17110071	1502.08	828.086	1302.08	628.086	0.482372	NM_006307	SRPX
16982635	269.018	233.294	69.0178	33.2942	0.4824	NM_004237	TRIP13
16934244	390.634	291.995	190.634	91.9947	0.482572
16738479	871.79	524.203	671.79	324.203	0.482596	NM_199329	SLC43A3
17007620	2457.36	1289.53	2257.36	1089.53	0.482657	NM_145901	HMGA1
16729712	357.467	276.069	157.467	76.0686	0.483076	NM_152991	EED
16963375	226.122	212.65	26.122	12.6501	0.48427	NM_182627	WDR53
16858830	395.343	294.613	195.343	94.6125	0.484341	NM_004907	IER2
16982898	291.025	244.089	91.0248	44.0894	0.484367	NM_015325	KIAA0947
16939283	327.969	262.029	127.969	62.0285	0.484717	NM_020839	WDR48
16992096	353.352	274.383	153.352	74.3833	0.485049	NM_017785	CCDC99
17043157	457.533	324.953	257.533	124.953	0.485192	NM_001037165	FOXK1
16686345	333.123	264.655	133.123	64.6553	0.48568	NM_024602	HECTD3
17101799	282.661	240.161	82.6608	40.1608	0.485851	NR_033181	SYAP1
16983848	399.75	297.156	199.75	97.1563	0.486389	NM_001145525	RAI14
16908604	287.243	242.46	87.243	42.4599	0.486685	NM_015680	C2orf24
16839486	1269.66	720.661	1069.66	520.661	0.486753
16855256	253.189	225.913	53.1894	25.9133	0.487189	NM_015846	MBD1
17017180	871.161	527.161	671.161	327.161	0.487455
16827041	796.883	491.029	596.883	291.029	0.487581	NM_001797	CDH11
16817973	420.597	307.595	220.597	107.595	0.487744	NM_006662	SRCAP
16773874	322.539	259.768	122.539	59.768	0.487746	NM_015032	PDS5B
16835356	359.087	277.603	159.087	77.6032	0.487802	NM_176096	CDK5RAP3
16840550	286.325	242.124	86.3255	42.1242	0.487969	NM_004422	DVL2
16990016	293.409	245.6	93.4089	45.6001	0.488177	NM_020690	ANKHD1-EIF4EBP3
16772004	309.633	253.601	109.633	53.6014	0.488915	NM_178314	RILPL1
16928046	563.266	377.77	363.266	177.77	0.489365	NM_003073	SMARCB1
17111594	355.5	276.127	155.5	76.1268	0.489562	NM_001012968	SPIN4
16708402	386.337	291.242	186.337	91.2417	0.48966	NM_030971	SFXN3
17110237	329.37	263.365	129.37	63.3646	0.489793	NM_003688	CASK
16718719	230.196	214.794	30.1959	14.7944	0.489947	NM_001127211	KIAA1598
17009193	1257.89	718.791	1057.89	518.791	0.490403	NM_001078177	SLC29A1
16945101	244.006	221.613	44.006	21.6127	0.491131	NM_004526	MCM2
16840723	328.524	263.243	128.524	63.2427	0.492068	NM_133491	SAT2
16685958	442.725	319.44	242.725	119.44	0.492078	NM_014947	FOXJ3
16851134	357.851	277.738	157.851	77.7379	0.492475	NM_032142	CEP192
16828529	719.808	456.203	519.808	256.203	0.492881
17005904	346.866	272.428	146.866	72.428	0.493157	NM_006298	ZNF192
16724607	227.901	213.76	27.9013	13.7598	0.49316	NM_004551	NDUFS3
17044414	680.036	436.772	480.036	236.772	0.493238	NM_004289	NFE2L3
16823100	616.661	405.661	416.661	205.661	0.493594
16702105	237.06	218.293	37.0596	18.2932	0.493616	NM_032807	FBXO18
17047321	245.126	222.286	45.1259	22.2865	0.493874	BC157844	WBSCR16
17106822	338.827	268.568	138.827	68.5681	0.493911	NM_000276	OCRL
17086193	345.753	271.99	145.753	71.9897	0.493916	NM_058179	PSAT1
16869372	1095.69	642.511	895.693	442.511	0.494043	NM_004461	FARSA
17043049	397.957	297.851	197.957	97.8513	0.494306	NM_025250	TTYH3
17001469	428.398	312.904	228.398	112.904	0.494331	NM_001025105	CSNK1A1
16811638	836.171	514.984	636.171	314.984	0.495124	NM_003612	SEMA7A
16861604	782.035	488.375	582.035	288.375	0.495459	NM_015073	SIPA1L3
17114478	321.115	260.04	121.115	60.0402	0.495727	NM_173470	MMGT1
16859990	525.197	361.223	325.197	161.223	0.495769	NM_015329	MAU2
17047578	363.401	281.018	163.401	81.0178	0.49582	NR_029411	LOC100133091
16721659	324.704	261.853	124.704	61.8531	0.496001	NM_003754	EIF3F
16809929	255.059	227.321	55.0588	27.3212	0.496219	NM_024755	SLTM
16833518	844.509	519.946	644.509	319.946	0.496417	NM_012138	AATF
16839294	577.787	387.667	377.787	187.667	0.496753	NM_021962	ABR
16698096	317.508	258.393	117.508	58.3928	0.496927	NM_002871	RABIF
17008655	361.99	280.507	161.99	80.5069	0.496988	NM_015349	KIAA0240
16717869	704.336	451.195	504.336	251.195	0.49807	NM_003893	LDB1
16914315	373.923	286.682	173.923	86.6823	0.498394	NM_181802	UBE2C
16873654	681.272	439.902	481.272	239.902	0.498475	NM_017854	TMEM160
16999259	269.829	234.851	69.8289	34.8506	0.499086	NM_153223	CEP120
16870690	345.109	272.495	145.109	72.4952	0.499591	NM_020410	ATP13A1
16693522	1879.66	1039.66	1679.66	839.661	0.499899
16657598	331.897	265.943	131.897	65.9431	0.499957	NM_198576	AGRN
16984945	236.956	273.95	36.9555	73.9495	2.00104	NM_005921	MAP3K1
16707009	247.152	294.656	47.1519	94.6559	2.00747	NM_004670	PAPSS2
16831562	602.673	1008.62	402.673	808.625	2.00814	NM_201274	MPRIP
16889718	275.161	351.161	75.1609	151.161	2.01117
16758463	213.153	226.458	13.1533	26.4576	2.01148	NM_003959	HIP1R
16678335	459.661	722.661	259.661	522.661	2.01286
16946366	279.092	360.023	79.0923	160.023	2.02324	NM_001080412	ZBTB38
16914812	421.381	648.371	221.381	448.371	2.02534	NM_005194	CEBPB
16724593	229.661	260.161	29.661	60.1609	2.02828	NM_175732	PTPMT1
16903090	225.38	251.607	25.3799	51.6072	2.03339	NM_005915	MCM6
16971430	447.766	704.148	247.766	504.148	2.03477
16875074	235.013	271.302	35.0126	71.3023	2.03648	NM_030972	ZNF611
16667590	272.7	348.23	72.6997	148.23	2.03893	NM_012243	SLC35A3
16820076	220.916	242.659	20.9163	42.659	2.03951	NM_014187	TMEM208
16997404	378.535	566.439	178.535	366.439	2.05248	NM_018268	WDR41
17017219	416.678	644.835	216.678	444.835	2.05298	NR_003140	SNORD117
17017220	416.678	644.835	216.678	444.835	2.05298
16889756	305.161	416.161	105.161	216.161	2.05553
16888512	592.826	1008.87	392.826	808.865	2.05909	NM_002210	ITGAV
16990862	541.162	904.887	341.162	704.887	2.06614	NM_014945	ABLIM3
16827675	287.411	380.81	87.4115	180.81	2.06849	NR_031719	MIR1538
16716478	1087.96	2037.95	887.962	1837.95	2.06985	NM_014391	ANKRD1
17049676	5133.47	10427.8	4933.47	10227.8	2.07314	NM_000602	SERPINE1
17087480	480.707	782.648	280.707	582.648	2.07564	NM_004612	TGFBR1
17068627	512.271	849.516	312.271	649.516	2.07997
16885189	253.51	311.376	53.5097	111.376	2.08142	NR_023343	RNU4ATAC
17091312	257.358	319.968	57.3582	119.968	2.09155	NM_032928	TMEM141
16969633	331.594	475.482	131.594	275.482	2.09343
17104668	256.661	318.661	56.6608	118.661	2.09423
16786460	208.866	218.583	8.8662	18.5829	2.09593	NM_194279	ISCA2
16919158	988.773	1855.05	788.773	1655.05	2.09826	NM_004613	TGM2
16789309	246.839	298.574	46.839	98.5736	2.10452	NM_024071	ZFYVE21
16699009	281.7	372.07	81.7004	172.07	2.10611	NM_014873	LPGAT1
16995890	279.266	367.665	79.266	167.665	2.11522	NM_001098272	HMGCS1
16724061	212.894	227.29	12.8944	27.2904	2.11645	NM_002231	CD82
16946063	229.151	261.871	29.1513	61.8714	2.12242	NM_006153	NCK1
16874522	229.309	262.313	29.3089	62.313	2.12608	NM_004977	KCNC3
16841561	355.124	530.063	155.124	330.063	2.12774	NM_000304	PMP22
16711125	220.382	243.578	20.3817	43.5784	2.13811	NM_004508	IDI1
16988651	334.106	487.009	134.106	287.009	2.14016	NM_001146321	GRAMD3
16706413	304.187	423.176	104.187	223.176	2.14207
16814128	213.52	229.006	13.5196	29.0055	2.14544	NM_000558	HBA1
17051145	309.723	435.485	109.723	235.485	2.14617	NR_030324	MIR593
16771309	254.563	318.014	54.5629	118.014	2.16289
16866289	274.56	361.267	74.5602	161.267	2.16291
16733952	272.765	357.388	72.765	157.388	2.16296	NM_005343	HRAS
17113320	264.106	338.86	64.1065	138.86	2.16608	NM_001171689	AMMECR1
16941691	364.998	560.11	164.998	360.11	2.18251	NR_003057	SNORD69
16842812	218.082	239.596	18.0821	39.5959	2.18978	NM_138463	TLCD1
16932158	227.682	260.652	27.6816	60.652	2.19106	NM_005137	DGCR2
16882726	246.611	302.864	46.6107	102.864	2.20688	ENST00000390265 // ENST00000390265	LOC652694 // IGKV1D-33
16914745	793.324	1510.95	593.324	1310.95	2.2095	NR_003030	SNORD12
16873415	220.229	244.719	20.2289	44.7189	2.21064	NM_001081563	DMPK
17117932	780.093	1484	580.093	1284	2.21344	AY358802	LOC646513
16741201	241.128	291.075	41.1277	91.0749	2.21444	NM_001277	CHKA
16660785	319.566	464.895	119.566	264.895	2.21547	NM_020448	NIPAL3
16678579	270.611	356.443	70.6106	156.443	2.21558	NM_004481	GALNT2
17046680	210.474	223.243	10.4744	23.243	2.21903	AK056864	RABGEF1
16999180	1173.78	2366.81	973.782	2166.81	2.22515	NM_002317	LOX
16889733	398.661	643.911	198.661	443.911	2.23452
16780456	302.747	429.789	102.747	229.789	2.23646	NM_003576	STK24
17063814	238.847	287.459	38.8468	87.4586	2.25137	ENST00000390367 // ENST00000390367	TRBV11-1 // TRBV11-1
16965079	260.171	335.569	60.1707	135.569	2.25307	NR_030298	MIR572
16943548	950.335	1890.79	750.335	1690.79	2.25338	NM_001627	ALCAM
16954354	213.267	229.906	13.2669	29.9065	2.25422	NM_006764	IFRD2
17077004	1313.64	2712.83	1113.64	2512.83	2.25642	NM_003068	SNAI2
16678326	207.161	216.161	7.1609	16.1608	2.25681
17090109	369.041	582.182	169.041	382.182	2.26088	NM_014506	TOR1B
16900477	316.661	464.161	116.661	264.161	2.26435
16673428	215.209	234.622	15.2093	34.6223	2.27639	NM_018442	DCAF6
16838169	222.816	252.033	22.816	52.0329	2.28054	NR_027058	C17orf86
17057462	212.981	229.67	12.9809	29.6699	2.28566	NR_002991	SNORA5C
16859711	215.571	235.673	15.5708	35.6735	2.29105	NM_015016	MAST3
16768738	316.359	468.416	116.359	268.416	2.30679	NM_021229	NTN4
16736226	577.173	1075.87	377.173	875.868	2.32219	NM_002645	PIK3C2A
16958403	860.793	1744.51	660.793	1544.51	2.33735	NM_020733	HEG1
16864737	251.518	320.588	51.5178	120.588	2.34071	NR_029843	MIR99B
17078558	287.215	404.272	87.2153	204.272	2.34216	NM_018440	PAG1
16960752	225.238	259.32	25.2379	59.3195	2.35041	NM_004733	SLC33A1
16848731	224.123	256.863	24.1234	56.8628	2.35716	NM_014595	NT5C
16692452	294.081	421.92	94.0807	221.92	2.35883	AK294944	NBPF14
16984244	792.953	1598.78	592.953	1398.78	2.35901	NM_003999	OSMR
16923842	463.139	823.215	263.139	623.215	2.36838	NM_001848	COL6A1
17003924	237.276	288.311	37.2758	88.311	2.36912	NM_005110	GFPT2
17006296	241.161	297.661	41.1608	97.6608	2.37267
16921268	251.536	322.536	51.5356	122.536	2.37769	NM_005975	PTK6
16852445	452.724	802.251	252.724	602.251	2.38303	NM_173529	C18orf54
16721668	250.783	321.549	50.783	121.549	2.3935
16897834	427.444	745.162	227.444	545.162	2.39691	NM_004105	EFEMP1
16751655	284.85	404.132	84.85	204.132	2.4058	NM_002178	IGFBP6
16827387	311.37	468.215	111.37	268.215	2.40832	XR_109313	LOC100505942
16889721	252.161	325.661	52.1609	125.661	2.4091
16963455	333.298	522.284	133.298	322.284	2.41777	NM_001098424	DLG1
16910609	207.31	217.696	7.3096	17.6964	2.42098	NM_021158	TRIB3
17068617	233.195	280.5	33.1953	80.5	2.42504
16984646	221.889	253.412	21.8887	53.412	2.44016	NM_181501	ITGA1
16743111	1138.61	2499.82	938.612	2299.82	2.45023	NM_001814	CTSC
16778355	269.809	371.281	69.8091	171.281	2.45357	NM_005780	LHFP
16872528	216.316	240.056	16.3158	40.0559	2.45504	NM_000764	CYP2A7
16838977	253.913	332.602	53.9135	132.602	2.45953	NM_005052	RAC3
16873645	389.858	667.006	189.858	467.006	2.45976	NR_024258	SNAR-E
17068613	252.54	329.52	52.5399	129.52	2.46518
16930066	369.277	617.33	169.277	417.33	2.46536	NM_016657	KDELR3
16994002	237.835	293.284	37.8346	93.2844	2.46558	NM_024830	LPCAT1
16969558	247.661	317.661	47.6608	117.661	2.46871	NM_152621	SGMS2
16935176	219.955	249.436	19.9553	49.4358	2.47733	ENST00000406622 // ENST00000406622	SUN2 // SUN2
16793559	230.096	274.646	30.0963	74.6459	2.48024	NM_016029	DHRS7
16825012	208.708	221.639	8.7081	21.6389	2.48492	NM_020718	USP31
16986417	450.629	822.955	250.629	622.955	2.48557	NM_005242	F2RL1
16949980	209.687	224.101	9.6869	24.1005	2.48795	NM_001105573	FBXO45
16929562	342.849	555.607	142.849	355.607	2.48939	NM_002133	HMOX1
17063100	289.745	423.584	89.7449	223.584	2.49133	NM_001628	AKR1B1
16788393	367.828	618.454	167.828	418.454	2.49335
16797419	324.256	510.591	124.256	310.591	2.49961	ENST00000390565	IGHJ1
16827103	228.684	271.913	28.6837	71.9133	2.50711	NM_004614	TK2
16666392	225.596	264.779	25.5963	64.7792	2.5308	BX537792	FAM73A
16995339	230.539	277.334	30.5391	77.3341	2.5323	BC144069	C5orf42
16809971	288.479	424.121	88.4786	224.121	2.53306	NM_004998	MYO1E
16846964	220.761	252.834	20.7613	52.8341	2.54484	NM_017949	CUEDC1
17090936	310.749	482.203	110.749	282.203	2.54812	AK131513	RXRA
16716782	625.295	1290.16	425.295	1090.16	2.56332	NM_020992	PDLIM1
16908338	223.953	261.651	23.9532	61.6512	2.57382	NM_022152	TMBIM1
16834327	224.703	263.902	24.7029	63.9018	2.58681	NM_000263	NAGLU
17105332	215.657	240.52	15.6575	40.5203	2.58792	NM_014467	SRPX2
16673410	231.394	281.728	31.3936	81.7278	2.60333	NM_003953	MPZL1
16889411	210.887	228.372	10.8867	28.3716	2.60608	NM_003879	CFLAR
16938527	238.475	300.526	38.4748	100.526	2.61276	NM_001003793	RBMS3
17076726	2217.38	5471.74	2017.38	5271.74	2.61316	NM_000930	PLAT
16715849	263.084	365.119	63.0837	165.119	2.61746	NM_004747	DLG5
17090190	239.651	303.899	39.6506	103.899	2.62037	NM_014286	NCS1
16779839	374.135	659.088	174.135	459.088	2.63639	NM_138444	KCTD12
16801789	238.693	302.15	38.693	102.15	2.64001	NM_000366	TPM1
16837938	1058.43	2467.04	858.428	2267.04	2.64092	NM_001005619	ITGB4
16947287	847.878	1914.52	647.878	1714.52	2.64636	NM_001184717	TIPARP
16678331	300.161	467.661	100.161	267.661	2.67231
16973278	212.377	233.111	12.3772	33.1109	2.67515	NM_033178	DUX4
16973287	212.377	233.111	12.3772	33.1109	2.67515	NM_033178	DUX4
16669796	949.021	2209.75	749.021	2009.75	2.68317	NM_006472	TXNIP
16702547	240.398	308.438	40.398	108.438	2.68425	NM_001008211	OPTN
17111545	255.498	351.94	55.4983	151.94	2.73773	NM_001190708	MTRNR2L10
17101622	233.078	290.817	33.0778	90.8174	2.74557	NM_003611	OFD1
16906000	207.301	220.052	7.3011	20.0524	2.74649	NM_178123	SESTD1
16857886	776.817	1787.62	576.817	1587.62	2.75238	NM_139314	ANGPTL4
16751491	292.354	454.26	92.3539	254.26	2.75311	NM_005556	KRT7
16853319	219.914	254.841	19.9143	54.8415	2.75388	NM_012283	KCNG2
16807879	288.358	443.486	88.3579	243.486	2.75568	NM_015497	TMEM87A
16780859	288.264	443.375	88.2645	243.375	2.75734	NM_004093	EFNB2
16840166	290.658	450.078	90.6582	250.078	2.75847
17097869	257.039	357.732	57.0391	157.732	2.76533	NM_001080497	MEGF9
16844598	284.321	433.677	84.321	233.677	2.77128	ENST00000333994 // ENST00000333994	KRTAP4-8 // KRTAP4-8
16990123	212.661	235.161	12.6609	35.1609	2.77712
16790362	298.597	480.59	98.5973	280.59	2.84582	NR_002916	SNORD8
16970140	445.731	901.12	245.731	701.12	2.8532	NM_019050	USP53
16955800	258.108	366.032	58.1084	166.032	2.85728	NM_198859	PRICKLE2
16687847	248.617	340.683	48.6174	140.683	2.89367	NM_002353	TACSTD2
17062679	285.929	449.022	85.9287	249.022	2.89801	NM_000883	IMPDH1
16803680	257.803	367.759	57.8033	167.759	2.90224	NM_000137	FAH
16944738	241.316	320.237	41.316	120.237	2.91018	NM_006810	PDIA5
16785437	211.572	233.682	11.5725	33.6822	2.91054	NM_002028	FNTB
16883912	230.207	288.416	30.2068	88.4155	2.92701	NM_003581	NCK2
16852557	212.533	237.264	12.5327	37.2643	2.97337	NM_004852	ONECUT2
16774303	692.621	1668.09	492.621	1468.09	2.98016	NM_014059	C13orf15
17066601	242.95	328.106	42.9502	128.106	2.98267	NM_001128431	SLC39A14
17063480	550.965	1246.82	350.965	1046.82	2.98269	NM_022750	PARP12
16744701	240.187	320.306	40.1868	120.306	2.99366
16880527	273.458	420.342	73.4584	220.342	2.99954	NM_006577	B3GNT2
16723246	259.346	378.939	59.3461	178.939	3.01518	NM_002901	RCN1
17052675	212.495	237.999	12.4953	37.999	3.04106	ENST00000390415	TRBJ2-3
16851026	256.661	373.661	56.6608	173.661	3.06492	NM_014214	IMPA2
16694361	218.717	257.637	18.7171	57.6367	3.07936	NM_001162383	ARHGEF2
16903491	222.959	270.84	22.9593	70.84	3.08546	NM_005168	RND3
16767136	218.293	256.465	18.2929	56.4651	3.08672	NM_032338	LLPH
16873994	291.131	481.82	91.131	281.82	3.09247
16796444	207.721	223.922	7.7207	23.9218	3.0984	NR_003138	SNHG10
16959441	205.496	217.076	5.4965	17.0757	3.10665	NM_016201	AMOTL2
16911108	203.525	210.97	3.5253	10.9696	3.11168	NM_175839	SMOX
16822699	206.468	220.152	6.4679	20.152	3.11569	NM_001010878	C16orf91
16856232	341.161	643.911	141.161	443.911	3.14472	NM_005860	FSTL3
16923890	339.74	640.199	139.74	440.199	3.15013	NM_001849	COL6A2
16682333	207.399	223.321	7.3988	23.3207	3.15196	NM_017459	MFAP2
16841913	207.251	223.04	7.2514	23.0399	3.1773	NM_148172	PEMT
17105347	206.92	222.158	6.9201	22.1581	3.20199	NM_001325	CSTF2
17008653	225.161	280.661	25.1609	80.6608	3.2058	NR_037141	LOC442211
16725742	210.792	234.629	10.7922	34.6294	3.20874	NM_004265	FADS2
16954065	210.326	233.373	10.3263	33.3727	3.23182
16970465	263.396	405.722	63.3962	205.722	3.24502	NM_024582	FAT4
16832768	1186.47	3401.6	986.473	3201.6	3.2455	NM_001304	CPD
16797285	205.972	219.469	5.9724	19.4687	3.25978	NM_001519	BRF1
16745563	781.184	2102.72	581.184	1902.72	3.27386	NM_024769	ASAM
17044424	278.161	457.161	78.1609	257.161	3.29015
16823825	296.561	521.183	96.5608	321.183	3.32622	NM_001424	EMP2
17048246	211.312	237.686	11.3125	37.6859	3.33135	NM_005751	AKAP9
16860971	215.996	253.38	15.9962	53.3804	3.33707	NM_021175	HAMP
16879721	275.981	454.724	75.981	254.724	3.35247	NM_001430	EPAS1
16669781	307.818	562.089	107.818	362.089	3.35835	AK293876	NOTCH2NL
16690511	216.175	254.325	16.1753	54.3251	3.35852	NM_005645	TAF13
16959871	219.345	265.054	19.3455	65.0536	3.36273	NM_001178138	TFDP2
16975333	211.661	239.367	11.6611	39.3673	3.37595	BC008502	C4orf34
16687208	291.951	512.094	91.9513	312.094	3.39413	NM_001009881	ZCCHC11
16895382	221.159	271.915	21.1586	71.9154	3.39887	NR_031570	MIR1301
17100697	240.312	337.962	40.3121	137.962	3.42233	ENST00000361681	ND6
17098328	209.305	231.894	9.3053	31.8939	3.4275
16703495	213.572	246.553	13.5718	46.5529	3.43012	NM_021252	RAB18
16972425	222.161	276.161	22.161	76.1609	3.43671	NM_003864	SAP30
16917114	280.027	475.107	80.0266	275.107	3.43769	NM_021156	TMX4
17089868	224.857	285.472	24.8568	85.472	3.43858	NM_019594	LRRC8A
17118180	379.06	818.652	179.06	618.652	3.455	XR_113917	LOC100131774
16851486	331.346	656.83	131.346	456.83	3.47805	NM_198129	LAMA3
16890519	360.955	761.672	160.955	561.672	3.48963	AY450391	LOC100507488
16973551	247.145	365.677	47.1455	165.677	3.51417	ENST00000422806 // ENST00000422806	NKX1-1 // NKX1-1
16811858	208.538	230.111	8.5377	30.1109	3.52682	NM_001897	CSPG4
16925911	230.203	307.862	30.2033	107.862	3.57121	NM_020639	RIPK4
16824046	289.587	523.756	89.5871	323.756	3.61387	NM_018340	CPPED1
16763964	296.771	551.966	96.7708	351.966	3.63711	NR_002968	SNORA34
16913065	204.878	217.83	4.8783	17.8304	3.65504	NM_006404	PROCR
16845899	233.103	322.042	33.1028	122.042	3.68675	NM_199282	ARHGAP27
16956569	515.161	1363.42	315.161	1163.42	3.69152	NM_000313	PROS1
17106183	247.491	375.354	47.4908	175.354	3.69238	NM_032227	TMEM164
16897159	301.41	576.423	101.41	376.423	3.71191	NM_016932	SIX2
16912939	222.161	283.161	22.1608	83.1609	3.75261	NR_030374	MIR644
16926396	240.983	354.207	40.9827	154.207	3.76274	NM_198688	KRTAP10-6
16918077	211.778	244.355	11.7779	44.3548	3.76593	NM_001042472	ABHD12
16670081	229.153	310.579	29.1527	110.579	3.79309	NM_004284	CHD1L
16889740	316.161	640.661	116.161	440.661	3.79354
16887179	371.02	849.868	171.02	649.868	3.79994	NM_203463	LASS6
16999870	217.456	266.45	17.4556	66.4499	3.8068	NM_001172700	SHROOM1
16683960	237.146	341.919	37.1458	141.919	3.8206	NM_004672	MAP3K6
17068630	310.762	626.019	110.762	426.019	3.84626
16730467	206.161	223.796	6.1609	23.7959	3.86241	NM_032021	TMEM133
16973271	205.422	221.066	5.4215	21.0656	3.88557	NM_033178	DUX4
16907843	206.356	224.768	6.3557	24.7678	3.89694	NM_006055	LANCL1
16709201	256.047	418.545	56.0467	218.545	3.89934	NM_145341	PDCD4
16913811	203.212	212.534	3.2116	12.5344	3.90285	NM_022896	LPIN3
16917963	425.268	1086.86	225.268	886.862	3.93692	NM_001322	CST2
16913486	347.678	787.496	147.678	587.496	3.97822	NM_080607	VSTM2L
17100099	224.607	298.053	24.6074	98.0534	3.98471	NR_003672	SNHG7
17062906	212.951	251.75	12.9507	51.75	3.99592	ENST00000425248 // ENST00000425248	COPG2 // COPG2
16809346	208.169	232.713	8.1687	32.7132	4.0047	NM_138792	LEO1
16846734	219.235	277.078	19.2354	77.0783	4.00711	NM_005749	TOB1
16705778	220.778	284.353	20.778	84.3531	4.05973	NM_003901	SGPL1
16824706	225.754	304.998	25.7541	104.998	4.07693	NM_173475	DCUN1D3
17002846	612.736	1908.46	412.736	1708.46	4.13936	NM_004417	DUSP1
16939023	278.442	527.43	78.4424	327.43	4.17414	NM_001008392	CTDSPL
16889734	285.161	558.161	85.161	358.161	4.20569
16946120	216.218	268.301	16.2179	68.3011	4.21146	NM_015396	ARMC8
16902877	216.28	269.182	16.2803	69.1819	4.24942	NR_002826	LOC401010
16933140	289.102	580.076	89.1021	380.076	4.26563	NM_001099781	GGT5
17063311	220.647	288.465	20.6466	88.465	4.28472	NM_194071	CREB3L2
16969628	235.161	351.161	35.1608	151.161	4.29913
17061807	209.765	242.483	9.7649	42.4832	4.3506	NM_015723	PNPLA8
16788534	217.014	274.712	17.0138	74.7122	4.39127	NR_029696	MIR127
16780917	416.167	1151.46	216.167	951.465	4.40152	NM_003749	IRS2
16727205	493.161	1497.16	293.161	1297.16	4.42474
16780271	263.891	483.01	63.8907	283.01	4.42959	NM_005845	ABCC4
16665932	383.629	1013.65	183.629	813.655	4.43096	NM_001924	GADD45A
16796094	239.126	374.641	39.1263	174.641	4.46351	NM_014216	ITPK1
16967863	495.8	1522.41	295.8	1322.41	4.47063	NM_001657	AREG
16889268	208.887	240.049	8.8865	40.0489	4.50671	NM_001159	AOX1
16963241	207.938	235.897	7.938	35.8966	4.52212	NM_003234	TFRC
17096904	280.178	562.585	80.1781	362.585	4.52225	NM_003798	CTNNAL1
17086852	203.764	217.056	3.7643	17.0558	4.53094	NM_032310	C9orf89
16857917	247.661	416.161	47.6608	216.161	4.53541
16967853	462.499	1390.96	262.499	1190.96	4.53701	NM_001657	AREG
16724633	399.037	1106.06	199.037	906.056	4.5522	NM_002843	PTPRJ
16934589	222.161	301.161	22.1609	101.161	4.56483
16996433	208.587	239.378	8.5872	39.3778	4.58564	NM_006622	PLK2
16973758	212.018	255.301	12.0176	55.3011	4.60168	NM_024309	TNIP2
17079448	244.91	408.519	44.9101	208.519	4.64302	NM_024759	NIPAL2
17050797	223.172	308.079	23.1717	108.079	4.66425	NM_024913	C7orf58
16809687	338.465	846.453	138.465	646.453	4.6687	NM_006154	NEDD4
16962584	217.743	282.846	17.7434	82.846	4.66912	NM_001706	BCL6
17059828	1076.18	4368.89	876.181	4168.89	4.75802	NM_006528	TFPI2
17048450	259.816	490.277	59.8161	290.277	4.85282	NM_004126	GNG11
16918419	214.889	272.263	14.8889	72.2629	4.85347	NM_031232	NECAB3
16804478	209.59	246.96	9.5897	46.9605	4.89697	NM_022767	AEN
16974096	202.128	210.478	2.1281	10.4776	4.92345	NM_025196	GRPEL1
16877133	219.393	295.582	19.3926	95.5818	4.92878	NM_152391	PQLC3
17004469	204.981	225.099	4.9812	25.0994	5.03883	NR_026590	CDYL
16863705	213.729	270.496	13.729	70.4957	5.1348	NR_024220	SNAR-C1
16863711	213.729	270.496	13.729	70.4957	5.1348	NR_024220	SNAR-C1
16863721	213.729	270.496	13.729	70.4957	5.1348	NR_024220	SNAR-C1
16755487	212.177	263.149	12.1768	63.1488	5.18599	NR_031653	MIR1251
16891575	323.415	842.039	123.415	642.039	5.20228	NM_004457	ACSL3
16975298	231.94	367.436	31.9405	167.436	5.24213
16741501	242.983	425.88	42.9833	225.88	5.25506	NM_001360	DHCR7
17009482	202.208	211.753	2.2076	11.7529	5.32384	NM_018132	CENPQ
16818501	211.334	260.64	11.3338	60.6397	5.35034	ENST00000359871	SLC6A10P
16678305	244.161	439.661	44.1609	239.661	5.427
16801035	210.331	256.252	10.3307	56.2519	5.44512	NM_007347	AP4E1
16663801	242.161	430.161	42.1608	230.161	5.45912
17019749	235.242	394.69	35.2418	194.69	5.52439	NM_015234	GPR116
16735994	215.684	286.994	15.6844	86.9938	5.54652	NM_001102669	RRAS2
16989380	210.706	260.586	10.7056	60.5856	5.65924	NM_024715	TXNDC15
16696177	221.266	322.525	21.2659	122.525	5.76157	NM_006996	SLC19A2
16962316	228.292	363.446	28.2923	163.446	5.77706	NM_139248	LIPH
16825295	212.304	271.189	12.3045	71.1888	5.78559	XM_003118718	LOC728741
17020846	459.966	1740.92	259.966	1540.92	5.92737	NM_004370	COL12A1
16931590	205.782	234.277	5.7822	34.277	5.92802	NM_001001852	PIM3
16946228	211.544	269.432	11.5438	69.4321	6.01467	NM_020191	MRPS22
16722081	210.073	261.069	10.0727	61.0688	6.0628	NM_014632	MICAL2
16971631	278.94	693.44	78.9405	493.44	6.25079	NM_003264	TLR2
17118630	206.735	242.205	6.7346	42.2047	6.26685
16677228	209.088	257.163	9.0882	57.1628	6.28978	NM_006243	PPP2R5A
16833953	217.723	314.604	17.7228	114.604	6.46647	NR_033662	CSF3
16859698	270.36	655.913	70.3604	455.913	6.47968	NM_001025604	ARRDC2
16698980	228.63	387.329	28.6296	187.329	6.54318	NM_021194	SLC30A1
16673505	208.859	258.025	8.8593	58.0246	6.54957	NR_030284	MIR557
16898788	235.293	431.162	35.2928	231.162	6.54984	NM_003236	TGFA
17080788	357.679	1244.08	157.679	1044.08	6.62153	NM_058229	FBXO32
17086987	201.485	209.866	1.485	9.8663	6.64397	NM_177995	PTPDC1
16681095	252.958	560.308	52.9579	360.308	6.80368	NM_207370	GPR153
17118312	216.161	310.661	16.1608	110.661	6.84749	XM_001714957	LOC442366
16991192	213.727	294.782	13.7269	94.7824	6.90487	NM_002084	GPX3
16689869	729.057	3871.71	529.057	3671.71	6.94011	NM_001993	F3
16947357	225.44	380.032	25.4404	180.032	7.07663	NM_002852	PTX3
17058601	204.131	229.451	4.1312	29.4505	7.1288	NM_001306	CLDN3
16953597	213.987	300.96	13.9874	100.96	7.21794	NM_001040454	SLC26A6
17012946	227.574	400.587	27.5742	200.587	7.27445	NM_006290	TNFAIP3
16902411	216.55	320.431	16.5501	120.431	7.27677	NM_139343	BIN1
16672457	324.933	1117.25	124.933	917.254	7.34194	NM_017823	DUSP23
16975659	204.898	236.715	4.8976	36.7147	7.49647	NM_017845	COMMD8
16950686	203.649	227.515	3.6485	27.5146	7.54135	NR_024272	SEC13
16785606	208.563	265.946	8.5627	65.9462	7.70157	NM_022474	MPP5
16919022	272.634	766.855	72.6341	566.855	7.80425	NM_015474	SAMHD1
16877555	281.014	841.764	81.0141	641.764	7.92163	NM_004040	RHOB
16861997	227.77	421.389	27.7702	221.389	7.97218	NM_003407	ZFP36
16917849	257.588	662.92	57.588	462.92	8.03848	NM_000361	THBD
17084605	214.454	316.722	14.4541	116.722	8.07535	NM_006377	UNC13B
17095324	207.161	258.161	7.1609	58.1609	8.12201
16917004	213.745	314.196	13.7448	114.196	8.30833	NM_019593	GPCPD1
16927222	203.729	231.088	3.7292	31.088	8.33637	NM_013373	ZDHHC8
16974121	226.697	423.672	26.6967	223.672	8.37825	NM_001134647	AFAP1
16755878	240.339	538.592	40.3388	338.592	8.39371	NM_020244	CHPT1
16889753	222.161	393.661	22.1609	193.661	8.73886
16866686	205.432	248.166	5.4319	48.1662	8.86728	NM_213604	ADAMTSL5
17005420	219.039	371.326	19.039	171.326	8.99871	NM_017640	LRRC16A
16693976	278.063	904.256	78.0627	704.256	9.02167	NM_002456	MUC1
16959531	204.928	244.554	4.9276	44.5537	9.04166	NM_005862	STAG1
17088929	222.279	414.256	22.2794	214.256	9.61678	NM_001145001	NEK6
17057134	204.907	248.351	4.907	48.3507	9.85341	NR_024116	RASA4P
17008121	202.777	227.609	2.7767	27.6089	9.94306	NM_003958	RNF8
17014442	239.479	596.354	39.4791	396.354	10.0396	NM_021977	SLC22A3
17096004	206.708	271.244	6.7084	71.2442	10.6201	NM_017561	FAM22F
16977502	257.26	815.715	57.2601	615.715	10.7529	NM_001130716	PLAC8
16990145	202.661	228.661	2.6609	28.6609	10.7711
16735738	203.311	236.307	3.3111	36.3073	10.9653	NM_016422	RNF141
16737194	207.089	277.91	7.0891	77.91	10.9901	NM_001166692	C11orf91
16935259	203.371	238.145	3.3709	38.145	11.316	NR_000027	SNORD83A
16849861	215.752	381.004	15.7518	181.004	11.491	NR_033338	C17orf70
16949617	208.343	298.396	8.3434	98.3961	11.7933	NR_024343	SNAR-I
16827280	215.374	383.08	15.3742	183.08	11.9082	NR_029887	MIR328
16705620	210.767	333.478	10.7666	133.478	12.3974	NM_012339	TSPAN15
16861930	201.364	217.096	1.3636	17.0964	12.5377	NM_001014831	PAK4
16733989	204.89	266.255	4.8903	66.2553	13.5483	NR_029623	MIR210
16823151	205.032	268.52	5.032	68.5202	13.6169	NR_036139	MIR3178
16831306	204.083	256.646	4.0825	56.6457	13.8752	NM_006041	HS3ST3B1
16697370	258.944	1022.34	58.9439	822.336	13.9512	NM_000963	PTGS2
16993400	218.661	464.161	18.6609	264.161	14.1559
16851383	202.126	230.308	2.1259	30.3078	14.2565	NM_005257	GATA6
17017814	204.678	267.157	4.6779	67.1567	14.3562	NM_004557	NOTCH4
16727219	203.661	253.661	3.6609	53.6609	14.6578
17100087	201.338	222.499	1.3376	22.4992	16.8206	NM_006412	AGPAT2
17051745	200.64	210.987	0.6396	10.9865	17.1771	NM_021807	EXOC4
16771433	204.161	272.661	4.1609	72.6608	17.4628
16841907	255.351	1230.85	55.351	1030.85	18.6238	NM_016084	RASD1
16885736	201.82	234.128	1.8201	34.128	18.7506	NR_026922	LOC150776
16945222	205.385	315.553	5.3851	115.553	21.4579	NR_031703	MIR1280
16955939	216.317	554.659	16.3174	354.659	21.735	NM_015541	LRIG1
16681210	201.342	232.998	1.3416	32.9983	24.5962	NM_014851	KLHL21
16760668	201.229	232.552	1.2286	32.5522	26.4954	NM_005768	LPCAT3
16952152	200.686	222.236	0.6862	22.2357	32.4041	NM_006309	LRRFIP2
16919265	200.923	232.464	0.9231	32.4638	35.1682	NM_015035	ZHX3
16864565	203.465	330.231	3.4654	130.231	37.5804	NR_004384	SNAR-F
16855781	209.549	588.15	9.5491	388.15	40.6478	NM_032160	DSEL
16995500	204.013	447.695	4.0127	247.695	61.7279	NM_001127671	LIFR
16867334	200.389	225.008	0.3894	25.0085	64.2232	NM_001013706	PLIN5
16701119	204.803	528.514	4.8029	328.514	68.3992	NM_152666	PLD5
17050224	200.554	263.282	0.5544	63.2817	114.144	NM_001008405	BCAP29
17073824	200.27	296.019	0.2705	96.019	354.969	AK298596	LOC100287098

## Sheet: Upregulated Genes
Probe Set ID	Gene Accession	Gene Symbol	Fold (SARM/Vehicle)
16984945	NM_005921	MAP3K1	2.00104
16707009	NM_004670	PAPSS2	2.00747
16831562	NM_201274	MPRIP	2.00814
16758463	NM_003959	HIP1R	2.01148
16946366	NM_001080412	ZBTB38	2.02324
16914812	NM_005194	CEBPB	2.02534
16724593	NM_175732	PTPMT1	2.02828
16903090	NM_005915	MCM6	2.03339
16875074	NM_030972	ZNF611	2.03648
16667590	NM_012243	SLC35A3	2.03893
16820076	NM_014187	TMEM208	2.03951
16997404	NM_018268	WDR41	2.05248
17017219	NR_003140	SNORD117	2.05298
16888512	NM_002210	ITGAV	2.05909
16990862	NM_014945	ABLIM3	2.06614
16827675	NR_031719	MIR1538	2.06849
16716478	NM_014391	ANKRD1	2.06985
17049676	NM_000602	SERPINE1	2.07314
17087480	NM_004612	TGFBR1	2.07564
16885189	NR_023343	RNU4ATAC	2.08142
17091312	NM_032928	TMEM141	2.09155
16786460	NM_194279	ISCA2	2.09593
16919158	NM_004613	TGM2	2.09826
16789309	NM_024071	ZFYVE21	2.10452
16699009	NM_014873	LPGAT1	2.10611
16995890	NM_001098272	HMGCS1	2.11522
16724061	NM_002231	CD82	2.11645
16946063	NM_006153	NCK1	2.12242
16874522	NM_004977	KCNC3	2.12608
16841561	NM_000304	PMP22	2.12774
16711125	NM_004508	IDI1	2.13811
16988651	NM_001146321	GRAMD3	2.14016
16814128	NM_000558	HBA1	2.14544
17051145	NR_030324	MIR593	2.14617
16733952	NM_005343	HRAS	2.16296
17113320	NM_001171689	AMMECR1	2.16608
16941691	NR_003057	SNORD69	2.18251
16842812	NM_138463	TLCD1	2.18978
16932158	NM_005137	DGCR2	2.19106
16882726	ENST00000390265 // ENST00000390265	LOC652694 // IGKV1D-33	2.20688
16914745	NR_003030	SNORD12	2.2095
16873415	NM_001081563	DMPK	2.21064
17117932	AY358802	LOC646513	2.21344
16741201	NM_001277	CHKA	2.21444
16660785	NM_020448	NIPAL3	2.21547
16678579	NM_004481	GALNT2	2.21558
17046680	AK056864	RABGEF1	2.21903
16999180	NM_002317	LOX	2.22515
16780456	NM_003576	STK24	2.23646
17063814	ENST00000390367 // ENST00000390367	TRBV11-1 // TRBV11-1	2.25137
16965079	NR_030298	MIR572	2.25307
16943548	NM_001627	ALCAM	2.25338
16954354	NM_006764	IFRD2	2.25422
17077004	NM_003068	SNAI2	2.25642
17090109	NM_014506	TOR1B	2.26088
16673428	NM_018442	DCAF6	2.27639
16838169	NR_027058	C17orf86	2.28054
17057462	NR_002991	SNORA5C	2.28566
16859711	NM_015016	MAST3	2.29105
16768738	NM_021229	NTN4	2.30679
16736226	NM_002645	PIK3C2A	2.32219
16958403	NM_020733	HEG1	2.33735
16864737	NR_029843	MIR99B	2.34071
17078558	NM_018440	PAG1	2.34216
16960752	NM_004733	SLC33A1	2.35041
16848731	NM_014595	NT5C	2.35716
16692452	AK294944	NBPF14	2.35883
16984244	NM_003999	OSMR	2.35901
16923842	NM_001848	COL6A1	2.36838
17003924	NM_005110	GFPT2	2.36912
16921268	NM_005975	PTK6	2.37769
16852445	NM_173529	C18orf54	2.38303
16897834	NM_004105	EFEMP1	2.39691
16751655	NM_002178	IGFBP6	2.4058
16827387	XR_109313	LOC100505942	2.40832
16963455	NM_001098424	DLG1	2.41777
16910609	NM_021158	TRIB3	2.42098
16984646	NM_181501	ITGA1	2.44016
16743111	NM_001814	CTSC	2.45023
16778355	NM_005780	LHFP	2.45357
16872528	NM_000764	CYP2A7	2.45504
16838977	NM_005052	RAC3	2.45953
16873645	NR_024258	SNAR-E	2.45976
16930066	NM_016657	KDELR3	2.46536
16994002	NM_024830	LPCAT1	2.46558
16969558	NM_152621	SGMS2	2.46871
16935176	ENST00000406622 // ENST00000406622	SUN2 // SUN2	2.47733
16793559	NM_016029	DHRS7	2.48024
16825012	NM_020718	USP31	2.48492
16986417	NM_005242	F2RL1	2.48557
16949980	NM_001105573	FBXO45	2.48795
16929562	NM_002133	HMOX1	2.48939
17063100	NM_001628	AKR1B1	2.49133
16797419	ENST00000390565	IGHJ1	2.49961
16827103	NM_004614	TK2	2.50711
16666392	BX537792	FAM73A	2.5308
16995339	BC144069	C5orf42	2.5323
16809971	NM_004998	MYO1E	2.53306
16846964	NM_017949	CUEDC1	2.54484
17090936	AK131513	RXRA	2.54812
16716782	NM_020992	PDLIM1	2.56332
16908338	NM_022152	TMBIM1	2.57382
16834327	NM_000263	NAGLU	2.58681
17105332	NM_014467	SRPX2	2.58792
16673410	NM_003953	MPZL1	2.60333
16889411	NM_003879	CFLAR	2.60608
16938527	NM_001003793	RBMS3	2.61276
17076726	NM_000930	PLAT	2.61316
16715849	NM_004747	DLG5	2.61746
17090190	NM_014286	NCS1	2.62037
16779839	NM_138444	KCTD12	2.63639
16801789	NM_000366	TPM1	2.64001
16837938	NM_001005619	ITGB4	2.64092
16947287	NM_001184717	TIPARP	2.64636
16973278	NM_033178	DUX4	2.67515
16973287	NM_033178	DUX4	2.67515
16669796	NM_006472	TXNIP	2.68317
16702547	NM_001008211	OPTN	2.68425
17111545	NM_001190708	MTRNR2L10	2.73773
17101622	NM_003611	OFD1	2.74557
16906000	NM_178123	SESTD1	2.74649
16857886	NM_139314	ANGPTL4	2.75238
16751491	NM_005556	KRT7	2.75311
16853319	NM_012283	KCNG2	2.75388
16807879	NM_015497	TMEM87A	2.75568
16780859	NM_004093	EFNB2	2.75734
17097869	NM_001080497	MEGF9	2.76533
16844598	ENST00000333994 // ENST00000333994	KRTAP4-8 // KRTAP4-8	2.77128
16790362	NR_002916	SNORD8	2.84582
16970140	NM_019050	USP53	2.8532
16955800	NM_198859	PRICKLE2	2.85728
16687847	NM_002353	TACSTD2	2.89367
17062679	NM_000883	IMPDH1	2.89801
16803680	NM_000137	FAH	2.90224
16944738	NM_006810	PDIA5	2.91018
16785437	NM_002028	FNTB	2.91054
16883912	NM_003581	NCK2	2.92701
16852557	NM_004852	ONECUT2	2.97337
16774303	NM_014059	C13orf15	2.98016
17066601	NM_001128431	SLC39A14	2.98267
17063480	NM_022750	PARP12	2.98269
16880527	NM_006577	B3GNT2	2.99954
16723246	NM_002901	RCN1	3.01518
17052675	ENST00000390415	TRBJ2-3	3.04106
16851026	NM_014214	IMPA2	3.06492
16694361	NM_001162383	ARHGEF2	3.07936
16903491	NM_005168	RND3	3.08546
16767136	NM_032338	LLPH	3.08672
16796444	NR_003138	SNHG10	3.0984
16959441	NM_016201	AMOTL2	3.10665
16911108	NM_175839	SMOX	3.11168
16822699	NM_001010878	C16orf91	3.11569
16856232	NM_005860	FSTL3	3.14472
16923890	NM_001849	COL6A2	3.15013
16682333	NM_017459	MFAP2	3.15196
16841913	NM_148172	PEMT	3.1773
17105347	NM_001325	CSTF2	3.20199
17008653	NR_037141	LOC442211	3.2058
16725742	NM_004265	FADS2	3.20874
16970465	NM_024582	FAT4	3.24502
16832768	NM_001304	CPD	3.2455
16797285	NM_001519	BRF1	3.25978
16745563	NM_024769	ASAM	3.27386
16823825	NM_001424	EMP2	3.32622
17048246	NM_005751	AKAP9	3.33135
16860971	NM_021175	HAMP	3.33707
16879721	NM_001430	EPAS1	3.35247
16669781	AK293876	NOTCH2NL	3.35835
16690511	NM_005645	TAF13	3.35852
16959871	NM_001178138	TFDP2	3.36273
16975333	BC008502	C4orf34	3.37595
16687208	NM_001009881	ZCCHC11	3.39413
16895382	NR_031570	MIR1301	3.39887
17100697	ENST00000361681	ND6	3.42233
16703495	NM_021252	RAB18	3.43012
16972425	NM_003864	SAP30	3.43671
16917114	NM_021156	TMX4	3.43769
17089868	NM_019594	LRRC8A	3.43858
17118180	XR_113917	LOC100131774	3.455
16851486	NM_198129	LAMA3	3.47805
16890519	AY450391	LOC100507488	3.48963
16973551	ENST00000422806 // ENST00000422806	NKX1-1 // NKX1-1	3.51417
16811858	NM_001897	CSPG4	3.52682
16925911	NM_020639	RIPK4	3.57121
16824046	NM_018340	CPPED1	3.61387
16763964	NR_002968	SNORA34	3.63711
16913065	NM_006404	PROCR	3.65504
16845899	NM_199282	ARHGAP27	3.68675
16956569	NM_000313	PROS1	3.69152
17106183	NM_032227	TMEM164	3.69238
16897159	NM_016932	SIX2	3.71191
16912939	NR_030374	MIR644	3.75261
16926396	NM_198688	KRTAP10-6	3.76274
16918077	NM_001042472	ABHD12	3.76593
16670081	NM_004284	CHD1L	3.79309
16887179	NM_203463	LASS6	3.79994
16999870	NM_001172700	SHROOM1	3.8068
16683960	NM_004672	MAP3K6	3.8206
16730467	NM_032021	TMEM133	3.86241
16973271	NM_033178	DUX4	3.88557
16907843	NM_006055	LANCL1	3.89694
16709201	NM_145341	PDCD4	3.89934
16913811	NM_022896	LPIN3	3.90285
16917963	NM_001322	CST2	3.93692
16913486	NM_080607	VSTM2L	3.97822
17100099	NR_003672	SNHG7	3.98471
17062906	ENST00000425248 // ENST00000425248	COPG2 // COPG2	3.99592
16809346	NM_138792	LEO1	4.0047
16846734	NM_005749	TOB1	4.00711
16705778	NM_003901	SGPL1	4.05973
16824706	NM_173475	DCUN1D3	4.07693
17002846	NM_004417	DUSP1	4.13936
16939023	NM_001008392	CTDSPL	4.17414
16946120	NM_015396	ARMC8	4.21146
16902877	NR_002826	LOC401010	4.24942
16933140	NM_001099781	GGT5	4.26563
17063311	NM_194071	CREB3L2	4.28472
17061807	NM_015723	PNPLA8	4.3506
16788534	NR_029696	MIR127	4.39127
16780917	NM_003749	IRS2	4.40152
16780271	NM_005845	ABCC4	4.42959
16665932	NM_001924	GADD45A	4.43096
16796094	NM_014216	ITPK1	4.46351
16967863	NM_001657	AREG	4.47063
16889268	NM_001159	AOX1	4.50671
16963241	NM_003234	TFRC	4.52212
17096904	NM_003798	CTNNAL1	4.52225
17086852	NM_032310	C9orf89	4.53094
16967853	NM_001657	AREG	4.53701
16724633	NM_002843	PTPRJ	4.5522
16996433	NM_006622	PLK2	4.58564
16973758	NM_024309	TNIP2	4.60168
17079448	NM_024759	NIPAL2	4.64302
17050797	NM_024913	C7orf58	4.66425
16809687	NM_006154	NEDD4	4.6687
16962584	NM_001706	BCL6	4.66912
17059828	NM_006528	TFPI2	4.75802
17048450	NM_004126	GNG11	4.85282
16918419	NM_031232	NECAB3	4.85347
16804478	NM_022767	AEN	4.89697
16974096	NM_025196	GRPEL1	4.92345
16877133	NM_152391	PQLC3	4.92878
17004469	NR_026590	CDYL	5.03883
16863705	NR_024220	SNAR-C1	5.1348
16863711	NR_024220	SNAR-C1	5.1348
16863721	NR_024220	SNAR-C1	5.1348
16755487	NR_031653	MIR1251	5.18599
16891575	NM_004457	ACSL3	5.20228
16741501	NM_001360	DHCR7	5.25506
17009482	NM_018132	CENPQ	5.32384
16818501	ENST00000359871	SLC6A10P	5.35034
16801035	NM_007347	AP4E1	5.44512
17019749	NM_015234	GPR116	5.52439
16735994	NM_001102669	RRAS2	5.54652
16989380	NM_024715	TXNDC15	5.65924
16696177	NM_006996	SLC19A2	5.76157
16962316	NM_139248	LIPH	5.77706
16825295	XM_003118718	LOC728741	5.78559
17020846	NM_004370	COL12A1	5.92737
16931590	NM_001001852	PIM3	5.92802
16946228	NM_020191	MRPS22	6.01467
16722081	NM_014632	MICAL2	6.0628
16971631	NM_003264	TLR2	6.25079
16677228	NM_006243	PPP2R5A	6.28978
16833953	NR_033662	CSF3	6.46647
16859698	NM_001025604	ARRDC2	6.47968
16698980	NM_021194	SLC30A1	6.54318
16673505	NR_030284	MIR557	6.54957
16898788	NM_003236	TGFA	6.54984
17080788	NM_058229	FBXO32	6.62153
17086987	NM_177995	PTPDC1	6.64397
16681095	NM_207370	GPR153	6.80368
17118312	XM_001714957	LOC442366	6.84749
16991192	NM_002084	GPX3	6.90487
16689869	NM_001993	F3	6.94011
16947357	NM_002852	PTX3	7.07663
17058601	NM_001306	CLDN3	7.1288
16953597	NM_001040454	SLC26A6	7.21794
17012946	NM_006290	TNFAIP3	7.27445
16902411	NM_139343	BIN1	7.27677
16672457	NM_017823	DUSP23	7.34194
16975659	NM_017845	COMMD8	7.49647
16950686	NR_024272	SEC13	7.54135
16785606	NM_022474	MPP5	7.70157
16919022	NM_015474	SAMHD1	7.80425
16877555	NM_004040	RHOB	7.92163
16861997	NM_003407	ZFP36	7.97218
16917849	NM_000361	THBD	8.03848
17084605	NM_006377	UNC13B	8.07535
16917004	NM_019593	GPCPD1	8.30833
16927222	NM_013373	ZDHHC8	8.33637
16974121	NM_001134647	AFAP1	8.37825
16755878	NM_020244	CHPT1	8.39371
16866686	NM_213604	ADAMTSL5	8.86728
17005420	NM_017640	LRRC16A	8.99871
16693976	NM_002456	MUC1	9.02167
16959531	NM_005862	STAG1	9.04166
17088929	NM_001145001	NEK6	9.61678
17057134	NR_024116	RASA4P	9.85341
17008121	NM_003958	RNF8	9.94306
17014442	NM_021977	SLC22A3	10.0396
17096004	NM_017561	FAM22F	10.6201
16977502	NM_001130716	PLAC8	10.7529
16735738	NM_016422	RNF141	10.9653
16737194	NM_001166692	C11orf91	10.9901
16935259	NR_000027	SNORD83A	11.316
16849861	NR_033338	C17orf70	11.491
16949617	NR_024343	SNAR-I	11.7933
16827280	NR_029887	MIR328	11.9082
16705620	NM_012339	TSPAN15	12.3974
16861930	NM_001014831	PAK4	12.5377
16733989	NR_029623	MIR210	13.5483
16823151	NR_036139	MIR3178	13.6169
16831306	NM_006041	HS3ST3B1	13.8752
16697370	NM_000963	PTGS2	13.9512
16851383	NM_005257	GATA6	14.2565
17017814	NM_004557	NOTCH4	14.3562
17100087	NM_006412	AGPAT2	16.8206
17051745	NM_021807	EXOC4	17.1771
16841907	NM_016084	RASD1	18.6238
16885736	NR_026922	LOC150776	18.7506
16945222	NR_031703	MIR1280	21.4579
16955939	NM_015541	LRIG1	21.735
16681210	NM_014851	KLHL21	24.5962
16760668	NM_005768	LPCAT3	26.4954
16952152	NM_006309	LRRFIP2	32.4041
16919265	NM_015035	ZHX3	35.1682
16864565	NR_004384	SNAR-F	37.5804
16855781	NM_032160	DSEL	40.6478
16995500	NM_001127671	LIFR	61.7279
16867334	NM_001013706	PLIN5	64.2232
16701119	NM_152666	PLD5	68.3992
17050224	NM_001008405	BCAP29	114.144
17073824	AK298596	LOC100287098	354.969

## Sheet: Down Regulated Genes
Probe Set ID	Gene Accession	Gene Symbol	Fold (SARM/Vehicle)
16834143	NM_031961	KRTAP9-2	-927.618
17016406	NM_003543	HIST1H4H	-89.5415
17095111	NM_002072	GNAQ	-40.2026
17042860	NM_001039966	GPER	-38.1765
16817860	NM_013292	MYLPF	-31.1782
16973269	NM_033178	DUX4	-30.6053
16963981	ENST00000324803 // ENST00000324803	CRIPAK // CRIPAK	-29.5704
16718232	NM_033397	ITPRIP	-27.5001
16696657	NM_022457	RFWD2	-24.6297
16685702	NR_002983	SNORA55	-23.2371
16966304	NM_014988	LIMCH1	-22.5763
16855477	NM_001012515	FECH	-20.6727
16677556	NM_001135599	TGFB2	-18.3159
16971995	NM_014247	RAPGEF2	-17.9866
17012207	NM_006714	SMPDL3A	-17.9733
16973522	NM_001012614	CTBP1	-17.7226
16973708	NM_006454	MXD4	-16.6282
16863740	NM_153608	ZNF114	-15.8406
16687467	NM_016126	HSPB11	-13.0841
16675323	NM_002923	RGS2	-12.7299
16900116	ENST00000493819 // ENST00000493819	LOC652493 // IGKV1-9	-11.3189
16719233	NM_000274	OAT	-10.6162
16704614	NM_001040084	ANXA8	-9.52967
17103372	NM_017883	WDR13	-9.23056
16662890	NM_181809	BMP8A	-9.20024
16794632	NM_005589	ALDH6A1	-8.95898
16922477	NM_001757	CBR1	-8.73909
16798351	AF400499	SNRPN	-8.72013
17018497	NM_001145775	FKBP5	-8.42512
17083319	NM_004972	JAK2	-8.15939
16717520	NR_002954	SNORA12	-8.02584
16948967	NR_003055	SNORD66	-7.57623
16963822	NM_032326	TMEM175	-7.49517
17089982	NM_020438	DOLPP1	-7.10882
17106051	NM_012216	MID2	-6.87222
17009676	NM_018214	LRRC1	-6.16085
17046714	NM_018264	TYW1	-6.09914
16689312	NM_018284	GBP3	-6.02196
17099076	NM_004878	PTGES	-5.96989
16746485	AK290087	WASH3P	-5.81289
16810341	NM_001218	CA12	-5.71344
16983157	NR_003689	SNORD123	-5.48434
17006322	NR_030615	MIR877	-5.41975
17095703	NM_005384	NFIL3	-5.40841
17062955	NR_015431	FLJ43663	-5.37963
16849652	NM_019020	TBC1D16	-5.3051
16946513	NM_003304	TRPC1	-5.26501
17054540	NM_013321	SNX8	-5.26306
16991010	NM_000112	SLC26A2	-5.23642
16870867	NM_001098626	ZNF98	-5.17293
17086048	NM_001490	GCNT1	-5.02803
17110086	NM_000328	RPGR	-4.91261
17066523	NM_006129	BMP1	-4.61421
16692448	NM_178230	PPIAL4A	-4.60647
16830883	NM_001141	ALOX15B	-4.57879
16936607	NM_001169109	SCO2	-4.3717
16849274	NM_006456	ST6GALNAC2	-4.23683
17006066	NR_003049	SNORD32B	-4.14858
16826966	NR_002978	SNORA46	-4.13421
16735751	NM_006691	LYVE1	-3.97441
16956792	NM_015429	ABI3BP	-3.94681
16820034	NM_001185058	NOL3	-3.92107
16825614	NM_031478	FAM57B	-3.67622
17008695	NM_138296	PTCRA	-3.62534
17099827	NM_152833	C9orf69	-3.61646
17059932	NM_000305	PON2	-3.56707
16827679	NM_000903	NQO1	-3.52875
16894883	NM_002381	MATN3	-3.42369
17111709	NR_033742	FKSG43	-3.41381
16705754	NM_139155	ADAMTS14	-3.38799
16789509	NM_006427	SIVA1	-3.28086
16997503	NM_005779	LHFPL2	-3.23208
16809219	NM_207381	TNFAIP8L3	-3.22876
16698262	NM_018208	ETNK2	-3.19069
16974049	NM_020416	PPP2R2C	-3.0694
16943241	NM_001850	COL8A1	-3.03428
17000208	NR_030583	VTRNA2	-2.96982
16953458	NM_000094	COL7A1	-2.95933
16775520	NM_006493	CLN5	-2.95287
16983692	NM_178140	PDZD2	-2.94625
16778241	NM_006475	POSTN	-2.94622
16999053	NR_033362	ATG12	-2.94502
16717272	NM_032211	LOXL4	-2.94344
16696979	NM_002065	GLUL	-2.8987
16713762	NM_001098845	ANXA8L1	-2.85962
16824349	AK295599	LOC100288162	-2.80422
16914062	NM_024331	TTPAL	-2.69836
17082109	NM_001100878	C8orf73	-2.66173
17093417	NM_020702	KIAA1161	-2.5568
17072920	NM_003882	WISP1	-2.51373
16906285	NM_005795	CALCRL	-2.41729
16879817	NM_020458	TTC7A	-2.41117
16923705	NM_001112	ADARB1	-2.37484
16865022	NR_030183	MIR520E	-2.34892
17045291	NM_017549	EPDR1	-2.34571
16972129	NM_007246	KLHL2	-2.34274
16727702	NM_001619	ADRBK1	-2.33339
16834687	NR_026770 // NR_026770	C17orf88 // C17orf88	-2.27312
16838750	NM_006340	BAIAP2	-2.22923
16788528	NR_030617	MIR665	-2.12204
16689070	NM_001134445	DDAH1	-2.10645
16819678	NM_001126129	GINS3	-2.08515
16660212	NM_001040125	PQLC2	-2.06943
16875044	BX537909	LOC284373	-1.9247
16829235	NM_000485	APRT	-1.92084
16813038	NM_005928	MFGE8	-1.91447
17049667	NM_030961	TRIM56	-1.89687
16912975	NM_001076552	ACSS2	-1.88757
17012711	NR_002436	SNORA33	-1.88097
17007738	NM_152753	SCUBE3	-1.85209
16877048	NM_134421	HPCAL1	-1.81605
16856463	NM_000455	STK11	-1.80434
17102829	NM_000240	MAOA	-1.79487
16807394	NM_001190479	LOC100131244	-1.786
16742228	NR_029891	MIR326	-1.75694
16839277	NM_022463	NXN	-1.6694
16962969	NM_138399	TMEM44	-1.64497
16968447	NM_032717	AGPAT9	-1.63864
17070653	NM_001126111	OSGIN2	-1.57478
16990199	NR_026703	VTRNA1-1	-1.57066
16830398	NM_001002914	KCTD11	-1.56358
17022996	NM_002944	ROS1	-1.50144
17082207	NM_003313	TSTA3	-1.50032
16766420	NM_001178078	STAT6	-1.49436
17096965	NM_019114	EPB41L4B	-1.49413
16669454	NR_003955	EMBP1	-1.46189
16985518	NM_181523	PIK3R1	-1.46164
17013554	NM_005715	UST	-1.45494
17008007	NR_037151	CDKN1A	-1.45347
17054243	NM_002607	PDGFA	-1.4479
16744708	NM_052968	APOA5	-1.44626
16964749	NM_014743	KIAA0232	-1.44595
17107676	NM_005491	MAMLD1	-1.44408
16693459	NM_002960	S100A3	-1.43845
16935961	NM_001009880	C22orf9	-1.41724
16863715	NR_024220	SNAR-C1	-1.41707
16876191	NM_003969	UBE2M	-1.39954
16995848	NM_001093726	SEPP1	-1.37604
16739165	NM_021727	FADS3	-1.37577
16777185	NM_004004	GJB2	-1.37346
16921258	NM_001958	EEF1A2	-1.36811
16661832	NM_178865	SERINC2	-1.35231
16981913	NM_152682	RWDD4	-1.33586
17013773	NM_005100	AKAP12	-1.32892
16942648	ENST00000389617 // ENST00000389617	GXYLT2 // GLT8D4	-1.3287
16738630	NM_001143995	LPXN	-1.32618
16657713	NM_153339	PUSL1	-1.31947
16996347	NR_023344	RNU6ATAC	-1.28176
17099678	NR_023344 // NR_023344 // NR_023344	RNU6ATAC // RNU6ATAC // RNU6ATAC	-1.28176
16928938	NM_033382	SEC14L2	-1.26826
16760894	NR_036440	POU5F1P3	-1.2628
17108953	NM_016378	VCX2	-1.26018
16984730	NM_006350	FST	-1.22014
17085685	NM_004817	TJP2	-1.21478
16889879	NM_201266	NRP2	-1.20596
16960963	NM_001190241	IFT80	-1.20175
17043095	NM_152744	SDK1	-1.19653
17017049	NM_014070	C6orf15	-1.19369
16836021	NM_003786	ABCC3	-1.16356
16866290	NM_001195135	LOC646862	-1.16113
17046640	NM_003596	TPST1	-1.15841
16972950	NM_181726	ANKRD37	-1.1375
16820937	NM_005143	HP	-1.13481
16706968	ENST00000412718 // ENST00000412718	FAM22D // FAM22D	-1.13376
16964835	NR_026892	AFAP1-AS	-1.13196
16714084	NR_036182	MIR4294	-1.13013
16833159	NM_003885	CDK5R1	-1.12979
16785127	NM_020663	RHOJ	-1.08071
16777756	NM_181785	SLC46A3	-1.04608
16859330	NM_024074	TMEM38A	-1.03274
16814510	NM_207112	HAGHL	-1.00152
16660282	NM_000929	PLA2G5	-0.993433
16705089	NM_001080512	BICC1	-0.990665
16855049	NM_145653	TCEB3C	-0.972812
16774053	NM_003914	CCNA1	-0.963036
16893169	NM_002081	GPC1	-0.961092
16856421	NM_012292	HMHA1	-0.958488
17114713	NM_022661	SPANXC	-0.948092
16849635	NM_003655	CBX4	-0.946773
16946341	NM_152282	ACPL2	-0.939817
16926598	AK123852	LOC100129027	-0.935092
17081002	NM_174911	FAM84B	-0.933337
16875145	NM_198893	ZNF160	-0.917601
16680023	NM_001142467	HES4	-0.907289
17114075	NM_017666	ZNF280C	-0.906735
16715170	NM_005041	PRF1	-0.873539
16797358	BC062335	IGHG2	-0.87195
16880414	NM_002908	REL	-0.869738
16968797	NM_014606	HERC3	-0.846874
16721732	NR_002977	SNORA45	-0.844237
17107420	NM_145662	SPANXA2	-0.832033
17114718	NM_145662	SPANXA2	-0.832033
17017894	NR_001298	HLA-DRB6	-0.818001
16771417	NM_003733	OASL	-0.805884
17012047	NM_173674	DCBLD1	-0.8039
16931815	NM_001080420	SHANK3	-0.784625
17018408	NM_012391	SPDEF	-0.766152
16743222	NM_012124	CHORDC1	-0.76602
17098071	NM_014222	NDUFA8	-0.761488
16728066	NM_002335	LRP5	-0.743404
17009316	NM_014936	ENPP4	-0.737963
16671784	NR_034180	POU5F1P4	-0.732825
17098504	NR_002449	SNORA65	-0.731918
16862646	NM_022752	ZNF574	-0.731043
16757373	NM_016817	OAS2	-0.723207
16967348	NM_001074	UGT2B7	-0.716299
17106997	NM_016542	MST4	-0.715815
16862504	NM_000709	BCKDHA	-0.714071
16693375	NM_001014450	SPRR2F	-0.706087
16963113	NM_001647	APOD	-0.703519
16684686	NM_023009	MARCKSL1	-0.698754
16927762	ENST00000390301 // ENST00000390301	IGLV1-36 // IGLV1-36	-0.690982
17073146	NM_032611	PTP4A3	-0.688003
16970536	NM_014278	HSPA4L	-0.677775
16919547	NM_003064	SLPI	-0.674649
16889563	NM_003507	FZD7	-0.667671
16936947	NM_001168272	ITPR1	-0.665584
16973038	NM_207352	CYP4V2	-0.659662
16821924	ENST00000378340	LOC400558	-0.659585
16976029	NM_002253	KDR	-0.65429
16918996	NM_080627	C20orf117	-0.640758
16704516	NM_001630	ANXA8L2	-0.633172
16823146	NM_001048212	CEMP1	-0.625263
16697196	NM_052966	FAM129A	-0.625109
17018525	NM_001832	CLPS	-0.615905
16933774	NM_001037666	GATSL3	-0.609598
17055910	NM_004403	DFNA5	-0.603825
16839547	NM_178568	RTN4RL1	-0.591982
16901068	NM_002285	AFF3	-0.589598
16691090	NM_015967	PTPN22	-0.583362
17079744	NM_001042510	ZNF706	-0.580841
17060143	NM_018842	BAIAP2L1	-0.575641
17108827	NM_005044	PRKX	-0.568092
16749316	NM_001164746	RASSF8	-0.560993
16666509	NM_006417	IFI44	-0.556422
16817337	NM_138414	CCDC101	-0.555509
16781536	NM_000270	PNP	-0.548388
16864034	NM_017636	TRPM4	-0.542474
16790381	NM_019852	METTL3	-0.541707
16793129	NM_001202	BMP4	-0.533015
16908500	NR_029867	MIR375	-0.515028
17075868	NR_036250	MIR4288	-0.504146
16909081	NM_014689	DOCK10	-0.501052
17046601	NM_001024943	ASL	-0.500726
16831313	NR_026880	MGC12916	-0.495373
16819252	NM_005949	MT1F	-0.489002
16846291	NM_024017	HOXB9	-0.485122
16877307	NR_036072	MIR3125	-0.475485
17061759	NM_001193582	NRCAM	-0.474838
17022097	NM_020771	HACE1	-0.472762
17006949	NM_001710	CFB	-0.472435
17079210	NM_005261	GEM	-0.471782
16714135	NM_000124	ERCC6	-0.471088
16883647	NM_000877	IL1R1	-0.455866
16822035	NM_004413	DPEP1	-0.453582
16922501	NM_005128	DOPEY2	-0.451656
16988423	NM_016644	PRR16	-0.435536
16955324	NM_017563	IL17RD	-0.433616
16925097	NM_016631	GCFC1	-0.432879
16921036	NM_031215	CABLES2	-0.428202
16933703	NM_032204	ASCC2	-0.423217
16965519	NM_003102	SOD3	-0.40417
16955887	NM_015520	MAGI1	-0.403744
16666545	NM_012302	LPHN2	-0.400787
16974146	NM_001130083	ABLIM2	-0.396704
16968051	NM_018243	41163	-0.396364
16667760	NM_001400	S1PR1	-0.394445
16790529	NM_001077351	RBM23	-0.392423
16828608	NM_152342	CDYL2	-0.390559
16682042	NM_001089591	UQCRHL	-0.388756
16961331	NM_004991	MECOM	-0.38678
16705810	NM_170744	UNC5B	-0.386192
17049814	NM_001126340	ORAI2	-0.378526
16874713	NM_144505	KLK8	-0.375744
16975890	NM_001014446	OCIAD2	-0.373777
17066065	NM_003046	SLC7A2	-0.365554
16874467	NM_016440	VRK3	-0.362483
16983373	NM_019018	FAM105A	-0.358716
17109042	NM_000381	MID1	-0.35512
16739208	NM_002032	FTH1	-0.345048
16730591	NM_001377	DYNC2H1	-0.341633
16820367	NM_004555	NFATC3	-0.339681
17001846	NM_015621	CCDC69	-0.338957
16732109	NM_021729	VPS11	-0.325594
16915151	NM_003610	RAE1	-0.324949
17074815	NM_152271	LONRF1	-0.322227
16829801	NM_001124758	SPNS2	-0.322214
16808304	ENST00000432870	PPIP5K1	-0.31432
16692667	NM_001145862	MTMR11	-0.312807
17054980	NM_004227	CYTH3	-0.311173
17087191	NM_014282	HABP4	-0.305468
16870828	NM_003423	ZNF43	-0.30457
17107949	NM_013364	PNMA3	-0.303607
16808401	NM_032892	FRMD5	-0.298392
16990848	NM_000024	ADRB2	-0.288666
16839046	NM_173620	HEXDC	-0.287426
16774515	NR_024458	LOC100190939	-0.286305
16730935	NM_004398	DDX10	-0.281795
17051441	NM_020704	FAM40B	-0.276577
16745718	NM_019055	ROBO4	-0.268925
16845817	NM_024819	DCAKD	-0.265246
16982047	NM_001995	ACSL1	-0.262598
17000650	NM_198282	TMEM173	-0.258459
16855283	NM_001101654	CXXC1	-0.255397
17045917	NM_003364	UPP1	-0.253784
16712879	NM_021738	SVIL	-0.251991
16805967	NM_001184889	NIPA2	-0.251185
17112060	NM_002637	PHKA1	-0.251124
16867432	NM_002850	PTPRS	-0.240248
17114707	NM_012317	LDOC1	-0.226665
16941344	NM_000688	ALAS1	-0.221499
16851309	NM_001142966	GREB1L	-0.219797
16790943	NM_003917	AP1G2	-0.219626
16820720	NM_007242	DDX19B	-0.213853
16693109	NM_015100	POGZ	-0.213393
16782132	NM_022060	ABHD4	-0.213206
16749398	NM_015000	STK38L	-0.210319
16939592	NM_001042646	TRAK1	-0.206344
17097643	NM_005118	TNFSF15	-0.202628
16937309	NM_001003694	BRPF1	-0.198314
16786010	NM_015556	SIPA1L1	-0.195645
16982183	NM_021069	SORBS2	-0.193782
16909724	NM_005737	ARL4C	-0.190635
16924523	NM_080794	MRPL39	-0.189213
16872166	NM_178820	FBXO27	-0.186811
16661862	NM_022164	TINAGL1	-0.184482
16727427	NM_005700	DPP3	-0.181978
17055354	NM_004956	ETV1	-0.177612
17109342	NM_003916	AP1S2	-0.176584
16737151	NM_001326	CSTF3	-0.176337
16990292	NM_019119	PCDHB9	-0.162488
16913936	NM_016004	IFT52	-0.158739
16662234	NM_152493	ZNF362	-0.158045
16933591	NM_001127	AP1B1	-0.155951
16924602	NM_006988	ADAMTS1	-0.155365
16729240	NM_020193	C11orf30	-0.152923
16734989	NM_032127	FAM160A2	-0.148546
17072351	NM_032899	FAM83A	-0.143367
16731461	NM_006169	NNMT	-0.14185
16820849	NM_001740	CALB2	-0.141065
16744524	NM_020886	USP28	-0.140779
16723680	NM_174902	LDLRAD3	-0.135721
16834785	NM_001466	FZD2	-0.135279
16886130	NM_001001664	SPOPL	-0.117348
16780015	NM_022118	RBM26	-0.11612
16781059	NM_017664	ANKRD10	-0.111013
17105515	NM_016608	ARMCX1	-0.110455
16956386	NM_002941	ROBO1	-0.104812
17013223	NM_001100164	PHACTR2	-0.101928
17095566	NM_016848	SHC3	-0.101702
16706259	NM_012330	MYST4	-0.0954167
16787679	NM_175748	UBR7	-0.0946084
16867715	NM_024103	SLC25A23	-0.0887946
17019254	NM_001008739	C6orf226	-0.0779027
17000235	NM_004598	SPOCK1	-0.0776643
16887810	NM_016653	ZAK	-0.0736709
16703407	NM_019043	APBB1IP	-0.065787
16686796	NM_001048166	STIL	-0.0584816
17006336	NM_001031722	ATAT1	-0.0563542
17003077	NM_014901	RNF44	-0.056024
16886677	NM_001083112	GPD2	-0.051523
17059323	NM_006080	SEMA3A	-0.0455815
17015033	NM_001500	GMDS	-0.0432454
16880382	NM_022894	PAPOLG	-0.0431356
16775434	NM_005358	LMO7	-0.0419377
16670377	NM_003548	HIST2H4A	-0.0400975
16692626	NM_003548	HIST2H4A	-0.0400975
16898728	NM_022173	TIA1	-0.0360069
16757687	NM_181578	RFC5	-0.0332065
17102632	NM_021242	MID1IP1	-0.030477
16729025	NM_001098638	RNF169	-0.0242263
16745507	NR_029477	MIRLET7A2	-0.021884
17097661	NM_002160	TNC	0.000896941
16663958	NM_006845	KIF2C	0.00286936
16795149	NM_001193314	VIPAR	0.00738377
16733790	NR_028326	LOC100133161	0.0114958
17014114	NM_003898	SYNJ2	0.0120152
16918679	AK296878	EDEM2	0.0132222
16872735	NM_133328	DEDD2	0.0134271
16754471	NM_014903	NAV3	0.0151762
16785631	NM_004094	EIF2S1	0.0152629
16860175	NR_027130	ZNF738	0.0178487
16996387	NM_152622	MIER3	0.0207838
16835335	NM_003110	SP2	0.0217457
16913206	NM_016436	PHF20	0.0220432
16707291	NM_001104546	RPP30	0.0223681
16749423	NM_020183	ARNTL2	0.0246168
16839254	NM_015721	GEMIN4	0.0246856
16718938	NM_002925	RGS10	0.02517
16681531	NM_213566	DFFA	0.0255439
16865726	NM_016535	ZNF581	0.0256964
17108290	NM_000117	EMD	0.0273717
16761583	NM_002336	LRP6	0.02761
17002078	NM_015465	GEMIN5	0.0301439
16859538	NM_198580	SLC27A1	0.0331345
16816479	NM_014711	CP110	0.0345764
17000800	NR_033697	NDUFA2	0.03625
16925689	NM_018963	BRWD1	0.0390326
16750802	NM_023071	SPATS2	0.0392379
16903140	NM_001008540	CXCR4	0.0459283
16877297	NM_021643	TRIB2	0.047715
16849913	NM_001040025	ARL16	0.0479049
17072601	NM_025195	TRIB1	0.0499481
17009862	NM_000947	PRIM2	0.0499905
17101126	XR_115497	LOC100290702	0.0505236
17115881	XR_115497	LOC100290702	0.0505236
17117424	XM_002342187	LOC100287497	0.0511214
16826414	NM_001173984	BRD7	0.0537112
16856699	NM_032482	DOT1L	0.0538942
16821882	NM_016209	TRAPPC2L	0.0561723
16741690	NM_030813	CLPB	0.0568399
16723326	NM_001076786	QSER1	0.0585846
16872229	NM_001020	RPS16	0.0613231
17012632	NM_006208	ENPP1	0.0672627
16920315	NM_012340	NFATC2	0.074709
16746906	NM_003213	TEAD4	0.0756716
16811249	NM_018003	UACA	0.0759416
16984905	NM_139017	IL31RA	0.0780193
16875088	BC070146	ZNF28	0.0791
16910825	NR_027700	NOP56	0.0797809
16758130	NM_032790	ORAI1	0.0815299
17004582	NM_031480	RIOK1	0.0823068
17024980	NM_012177	FBXO5	0.0851962
16879883	NM_000251	MSH2	0.0858219
16817769	NM_173618	INO80E	0.0869187
16932261	NM_003325	HIRA	0.0897713
16744408	NR_028383	TIMM8B	0.0901854
16979917	NM_014331	SLC7A11	0.0904628
17077451	NM_003580	NSMAF	0.0933016
16775811	NM_005708	GPC6	0.0941822
17110800	NM_015698	GPKOW	0.0944666
16864490	NM_002691	POLD1	0.0949518
17024578	NM_139126	PPIL4	0.0958972
16764758	NM_007210	GALNT6	0.0961592
16681814	NM_138346	KIAA2013	0.0966475
16829690	NM_015085	RAP1GAP2	0.0973545
16980528	NM_006726	LRBA	0.0993478
16939402	NM_002295	RPSA	0.0996609
17057413	NR_003697	C7orf40	0.100171
16764398	NM_175736	FMNL3	0.10102
16777549	NM_004685	MTMR6	0.103938
16776905	NM_007111	TFDP1	0.104511
16717156	NM_016046	EXOSC1	0.105266
16828897	NM_206967	C16orf74	0.107263
16989534	NM_001001419	SMAD5	0.112049
16739887	NM_016404	TRMT112	0.112249
17115428	NM_001569	IRAK1	0.113179
16988062	NM_152624	DCP2	0.113532
16735846	BC017803	ZBED5	0.114236
16844872	NM_002230	JUP	0.115073
16672754	NM_001014443	USP21	0.117905
16777278	NM_145061	SKA3	0.118187
17112686	NM_024917	TRMT2B	0.120412
16839642	NM_015229	KIAA0664	0.122868
16835071	NM_001006607	LRRC37A2	0.123012
16753228	NM_033276	XRCC6BP1	0.123245
16711731	NM_014688	USP6NL	0.12499
16854540	NM_004775	B4GALT6	0.125939
16913681	NM_030919	FAM83D	0.126246
17018159	NM_005452	WDR46	0.129069
16684080	NM_002038	IFI6	0.131331
16806564	NM_017762	MTMR10	0.132576
16900635	NM_017789	SEMA4C	0.132789
16828762	NM_031463	HSDL1	0.133504
16829835	NM_004313	ARRB2	0.134268
16840087	NM_014389	PELP1	0.135172
17107406	NM_032461	SPANXB1	0.135243
17107411	NM_032461	SPANXB1	0.135243
17023414	NM_001135648	PTPRK	0.138048
16763853	NM_014554	SENP1	0.13827
16733216	NM_024556	FAM118B	0.141425
16830469	NM_000747	CHRNB1	0.142364
16794084	NM_015346	ZFYVE26	0.142508
17016473	NM_007149	ZNF184	0.142852
16968331	NM_004464	FGF5	0.143398
16987610	NM_001012761	RGMB	0.143715
16679546	NM_016076	PPPDE1	0.143865
16774082	NM_181503	EXOSC8	0.144948
16943467	NM_031419	NFKBIZ	0.145135
16830326	NM_203413	C17orf81	0.14633
17016697	NM_001470	GABBR1	0.146724
17106246	NM_001099922	ALG13	0.146949
16684812	NM_153341	RNF19B	0.147022
17084749	NM_001080496	RGP1	0.147678
16721835	NM_003390	WEE1	0.148454
16675558	NM_133494	NEK7	0.148861
16927052	NM_001178010	CDC45	0.149283
16736638	NM_024680	E2F8	0.150695
16873015	NM_006297	XRCC1	0.152387
16915009	NM_080821	C20orf108	0.152424
16851900	NM_014268	MAPRE2	0.153376
17058617	NM_181471	RFC2	0.153789
16746237	NM_014758	SNX19	0.154362
16916196	NM_198723	TCEA2	0.157169
17024746	NM_020861	ZBTB2	0.157402
16844927	ENST00000319121 // ENST00000319121	KLHL11 // KLHL11	0.158523
17003261	NM_080881	DBN1	0.1589
16980364	NM_178835	ZNF827	0.159853
16835615	NM_007067	MYST2	0.160884
16846181	NM_006807	CBX1	0.160977
17009008	NM_001146016	TJAP1	0.161799
17057478	NM_001013398	IGFBP3	0.164332
16793190	NM_007086	WDHD1	0.165547
16972663	NM_001080477	ODZ3	0.167424
17015862	NM_000332	ATXN1	0.170164
16943433	NR_002941	LOC285359	0.170194
16694716	NM_030980	ISG20L2	0.171056
16866383	NR_028324	FLJ45445	0.172078
16761789	NM_016312	WBP11	0.174532
16726600	NM_001667	ARL2	0.175024
16817119	NM_014494	TNRC6A	0.175719
16869324	NM_005809	PRDX2	0.176188
17014501	NM_005922	MAP3K4	0.177232
16840919	NM_025099	C17orf68	0.178096
16740797	NM_170739	MRPL11	0.17835
16662692	NM_016037	UTP11L	0.178415
17000724	NM_001945	HBEGF	0.178874
16711761	NM_015542	UPF2	0.179287
16843585	NM_001001417	TBC1D3B	0.180202
17061881	NM_014705	DOCK4	0.180713
17045144	NM_001788	41159	0.183202
17057066	NM_018224	C7orf44	0.183328
17084990	NM_022490	POLR1E	0.183758
16831434	NM_018955	UBB	0.184461
16938154	NM_138381	OXNAD1	0.186013
16731670	NM_207343	RNF214	0.186344
16778183	NM_001014286	FAM48A	0.186381
16727277	NM_018026	PACS1	0.186849
16870543	NM_017814	TMEM161A	0.18727
16814872	NM_006453	TBL3	0.188416
16796479	NM_018036	ATG2B	0.18967
17013468	NM_139244	STXBP5	0.189962
17067632	NM_000553	WRN	0.190058
17017979	NM_000593	TAP1	0.190146
17015975	NM_000367	TPMT	0.190509
16831388	NM_017775	TTC19	0.191037
16964676	NM_006005	WFS1	0.192665
16861887	BC014786	ECH1	0.193158
17079005	NM_018710	TMEM55A	0.193332
16679033	NM_201544	LGALS8	0.193777
16881615	NM_080916	DGUOK	0.193945
17090357	NM_014285	EXOSC2	0.194641
17073739	ENST00000315783	HEATR7A	0.194647
17010104	NM_001105531	FAM135A	0.195606
17015240	NM_001166010	PECI	0.195627
16688339	NM_024911	WLS	0.195986
16690473	NM_001048210	CLCC1	0.198023
16798919	NM_014783	ARHGAP11A	0.199858
17002194	NM_033274	ADAM19	0.201602
16742556	NM_033547	INTS4	0.201741
16941516	NM_007184	NISCH	0.20426
16681192	NM_024654	NOL9	0.205084
16701077	NM_000143	FH	0.205528
16900022	NM_016618	KRCC1	0.20785
16897112	NM_001171606	PREPL	0.209516
16787430	NM_001166106	CALM1	0.210992
16873007	NM_014297	ETHE1	0.212328
16831550	NR_026810	FAM106C	0.212681
16901957	NM_152515	CKAP2L	0.213372
16984809	NM_001008397	GPX8	0.214122
16865967	NM_003417	ZNF264	0.214403
16894283	NM_138799	MBOAT2	0.218115
16956983	NM_170662	CBLB	0.219202
17061106	NM_006989	RASA4	0.21974
16967091	NM_005612	REST	0.220704
16707120	NM_020799	STAMBPL1	0.221271
16971272	NM_001957	EDNRA	0.221804
16835087	NM_006178	NSF	0.222002
16699739	NM_001618	PARP1	0.222104
16658644	NM_004285	H6PD	0.222152
16709894	NM_007190	SEC23IP	0.22265
16689275	NM_001514	GTF2B	0.223622
16668969	NM_198268	HIPK1	0.22406
16970853	NM_012118	CCRN4L	0.225292
16829570	NM_002615	SERPINF1	0.22602
16662453	NM_012199	EIF2C1	0.226123
17114829	NM_000202	IDS	0.228165
16692805	NM_018178	GOLPH3L	0.229394
16663792	NM_004047	ATP6V0B	0.229484
16832852	NM_024857	ATAD5	0.230034
16816200	NM_001143979	NDE1	0.230242
17082935	AK294282	ZNF250	0.230814
16888169	NM_019091	PLEKHA3	0.232326
17099403	NM_006266	RALGDS	0.232553
16923397	NM_003683	RRP1	0.232631
16680891	NM_020710	LRRC47	0.232816
16846416	NM_002634	PHB	0.233406
17007673	NM_017754	UHRF1BP1	0.233731
17062502	NR_003104	POT1	0.233896
16776431	NM_001846	COL4A2	0.234227
16690067	NM_194292	SASS6	0.235449
16727919	NM_000852	GSTP1	0.235838
16920548	NM_198433	AURKA	0.235902
17019805	NM_014452	TNFRSF21	0.23816
16922011	NR_027655	BACH1	0.238937
16930093	NM_020243	TOMM22	0.240106
16668002	NM_001010883	FAM102B	0.240358
16780509	NM_001130048	DOCK9	0.241054
16889126	NM_199482	MOBKL3	0.242245
16901830	NM_022662	ANAPC1	0.242899
16731189	NM_018195	C11orf57	0.243026
16867260	NM_016539	SIRT6	0.243208
16693449	NM_019554	S100A4	0.243438
16961616	NM_003810	TNFSF10	0.24488
16836626	NM_003161	RPS6KB1	0.245263
16889218	NM_001100422	SPATS2L	0.245269
16908171	NM_020814	40972	0.245461
17055013	NM_139179	DAGLB	0.245463
16819961	NM_025187	C16orf70	0.246127
16904741	NM_013233	STK39	0.246265
16905590	NM_181342	FKBP7	0.246296
17049330	NM_019606	MEPCE	0.247283
16943404	NM_017819	RG9MTD1	0.248409
17114348	NM_001170756	FAM122B	0.250028
16759350	NM_003565	ULK1	0.250476
17117545	AY358248	LOC100131541	0.252743
16984032	NM_032637	SKP2	0.252891
16724269	NM_052854	CREB3L1	0.252891
16907044	NM_015265	SATB2	0.253416
16804458	NM_022839	MRPS11	0.253904
16705661	NM_001130103	COL13A1	0.254792
16664731	NM_032864	PRPF38A	0.255524
16924007	NM_015151	DIP2A	0.255601
17067926	NM_007198	PROSC	0.255923
16760564	NM_001039916	ZNF384	0.257219
16930860	CR456453	C22orf32	0.257354
17109716	NM_004586	RPS6KA3	0.25838
17007661	NM_003093	SNRPC	0.258919
16876090	NM_023926	ZSCAN18	0.259238
16669288	NM_006784	WDR3	0.259443
16745242	NM_001382	DPAGT1	0.26009
16792101	NM_016586	MBIP	0.261039
16829302	NM_013275	ANKRD11	0.261909
16834056	NM_001254	CDC6	0.261947
16823750	NM_001042476	CARHSP1	0.262074
16861118	NM_001863	COX6B1	0.262309
16988861	NM_016048	ISOC1	0.263214
16923271	NM_021075	NDUFV3	0.263313
16972396	NM_017423	GALNT7	0.263781
16677904	NM_015176	FBXO28	0.264291
16751769	NM_021640	C12orf10	0.264535
16845794	NM_001080443	KIF18B	0.264978
16819269	NM_014669	NUP93	0.266434
17003291	NM_005451	PDLIM7	0.266492
16791854	NM_018453	EAPP	0.266558
16938378	NM_005126	NR1D2	0.26701
16931384	NM_016426	GTSE1	0.267801
16727596	NM_005133	RCE1	0.268311
16787364	NM_018319	TDP1	0.268769
17012108	NM_014034	ASF1A	0.269005
17107028	NM_032458	PHF6	0.269202
16930383	NM_001024843	TNRC6B	0.26966
16820556	NM_006750	SNTB2	0.270779
17016360	NM_003544	HIST1H4B	0.272066
17098698	NM_001035254	FAM102A	0.273258
16899429	NM_003203	C2orf3	0.273323
16746379	NM_015261	NCAPD3	0.273581
16851964	NM_018255	ELP2	0.273924
17091648	NM_001144026	NDOR1	0.275037
16748502	NM_016355	DDX47	0.277192
16871921	NM_001039671	YIF1B	0.277366
16723546	NM_001752	CAT	0.277398
16881687	NM_032118	WDR54	0.279304
16825548	NM_006319	CDIPT	0.279334
16823413	NM_016292	TRAP1	0.279433
16859446	NM_024578	OCEL1	0.281175
16834302	NM_001130020	ATP6V0A1	0.281649
16661351	NM_015023	WDTC1	0.28168
17112269	NM_000489	ATRX	0.281914
16713309	NM_031866	FZD8	0.281942
16878335	NM_032434	ZNF512	0.283745
16796919	NM_152326	ANKRD9	0.285033
16737669	NM_001101802	PHF21A	0.285269
16994521	NM_054027	ANKH	0.28634
17023551	NM_001431	EPB41L2	0.286573
16951756	NM_003615	SLC4A7	0.287732
16823083	NM_001042371	PGP	0.287926
16762237	AK295862	KIAA0528	0.288428
16681511	NM_032368	LZIC	0.290745
17058557	NM_004603	STX1A	0.291328
16957554	NM_001009899	KIAA2018	0.292046
16802918	NM_033240	PML	0.292233
16882975	NM_015341	NCAPH	0.292452
17046845	NM_172020	POM121	0.293578
16782754	NM_001002000	GMPR2	0.294386
17009071	NM_001003690	MAD2L1BP	0.295139
16745503	NM_001001786	BLID	0.296371
16815609	NM_016936	UBN1	0.297188
16843608	NM_001123392	TBC1D3H	0.297391
16830146	NM_024039	MIS12	0.298778
16779107	NM_032565	EBPL	0.299413
16889779	NM_005759	ABI2	0.299491
16956621	NM_001042533	MINA	0.301171
16942187	NM_001098783	RPP14	0.301627
16726925	NM_006396	SSSCA1	0.301965
16680348	NM_014188	SSU72	0.301972
16706463	NM_020338	ZMIZ1	0.302129
16785483	NM_178155	FUT8	0.302636
16776233	NM_000123	ERCC5	0.302863
16852433	NM_007195	POLI	0.302993
16951485	NM_001012410	SGOL1	0.303101
16839204	NM_006987	RPH3AL	0.303934
16786133	NM_021239	RBM25	0.303994
16739608	NM_018093	WDR74	0.304065
16934558	NM_012473	TXN2	0.304142
17073495	NM_000837	GRINA	0.305033
16881514	NM_015120	ALMS1	0.306513
16991886	NM_013283	MAT2B	0.306803
16700934	NM_018072	HEATR1	0.307649
16825097	ENST00000007516 // ENST00000007516	NDUFAB1 // NDUFAB1	0.307876
16757098	NM_005475	SH2B3	0.308288
17005138	NM_006366	CAP2	0.308897
16704909	NM_001077665	AGAP6	0.30896
16800406	NM_016396	CTDSPL2	0.309487
16925398	NR_026812	C21orf96	0.311087
16991210	NM_000405	GM2A	0.311492
17007658	XR_108637	LOC100131607	0.312658
17101447	NM_005333	HCCS	0.313622
16978568	NM_001813	CENPE	0.314535
17017575	NM_002904	RDBP	0.314808
16872443	NM_013376	SERTAD1	0.315044
16704125	NM_014753	BMS1	0.315063
16670920	NM_030918	SNX27	0.315358
16907526	NM_017759	INO80D	0.31563
16676983	NM_015714	G0S2	0.315785
16991839	NM_004060	CCNG1	0.317866
16832568	NR_000009	SNORD4B	0.319265
17107919	NM_001178106	ZNF185	0.319314
17084669	NM_014806	RUSC2	0.319993
16867592	NM_003624	RANBP3	0.320407
16698023	NM_014176	UBE2T	0.321369
16853418	NM_017512	ENOSF1	0.321662
16953679	NM_016453	NCKIPSD	0.322238
17017536	NM_006709	EHMT2	0.323394
17093260	NM_022917	NOL6	0.323927
17078756	NR_003594	REXO1L2P	0.324028
16831839	NM_144775	SMCR8	0.324448
16728331	NM_003824	FADD	0.324901
16978995	NM_024090	ELOVL6	0.325902
17113079	NM_024657	MORC4	0.326816
16901755	NM_004336	BUB1	0.327196
16845096	NM_012448	STAT5B	0.327655
17020787	NM_138441	C6orf150	0.327792
16790556	NM_001039619	PRMT5	0.328507
16929347	NM_003405	YWHAH	0.32877
17043822	NM_001159767	BZW2	0.329009
16923417	NM_020132	AGPAT3	0.329172
16809263	NM_001174116	DMXL2	0.329735
17043437	BC001076	C7orf26	0.329841
16902147	NM_019044	CCDC93	0.330773
16720085	NM_003641	IFITM1	0.33103
17073527	NM_019037	EXOSC4	0.331228
16933470	NM_001145418	TTC28	0.331591
16986583	NM_152405	JMY	0.331824
16799170	NM_001130010	C15orf41	0.331929
16774271	NM_024561	NAA16	0.332615
16817509	NM_032815	NFATC2IP	0.33284
17105401	NM_006733	CENPI	0.334774
16852997	NM_004232	SOCS6	0.335184
16910485	NM_015963	THAP4	0.335657
16908782	NM_012100	DNPEP	0.335769
16872767	NM_002573	PAFAH1B3	0.335935
16766035	NM_014255	CNPY2	0.335962
16745693	NM_138961	ESAM	0.336189
16748529	NM_003979	GPRC5A	0.336468
16751827	NM_005016	PCBP2	0.337015
16822330	NM_001077350	NPRL3	0.337997
17104416	NM_001551	IGBP1	0.338165
16899729	NM_001013649	C2orf68	0.340584
16660527	NM_001083621	ZBTB40	0.340664
16939863	NM_173826	C3orf23	0.340852
16938253	NM_004162	RAB5A	0.341117
16715642	NM_003635	NDST2	0.341226
16779720	NM_001071775	MZT1	0.341285
16985094	NM_020928	ZSWIM6	0.341411
16728889	NM_016055	MRPL48	0.341602
17016865	NM_005275	GNL1	0.342589
17111918	NM_201599	ZMYM3	0.343508
16921850	NM_002040	GABPA	0.343656
16685571	NM_004468	FHL3	0.344285
16875760	NM_001190764	LOC388564	0.344355
17087647	NM_019592	RNF20	0.344858
16833327	NM_144975	SLFN5	0.346997
16810970	NR_002443	SNORD18C	0.347306
16836214	NM_005486	TOM1L1	0.347637
17017172	NM_004640	BAT1	0.348434
16662525	NM_017825	ADPRHL2	0.348953
17110771	NM_007075	WDR45	0.349672
16759604	NM_001170543	PGAM5	0.351438
16776827	NM_003589	CUL4A	0.351685
16689828	NM_004815	ARHGAP29	0.351711
16918832	NM_021100	NFS1	0.352487
16823255	NM_017885	HCFC1R1	0.35262
16834045	NM_133264	WIPF2	0.353124
16911212	NM_182802	MCM8	0.353507
16780069	NM_005842	SPRY2	0.353623
16878406	NM_004891	MRPL33	0.354013
16854683	NM_006965	ZNF24	0.35442
16700421	NM_024525	TTC13	0.354808
16937579	NM_001570	IRAK2	0.355266
16897637	NM_020532	RTN4	0.355706
16909700	NM_018410	HJURP	0.355761
16979526	NM_176824	BBS7	0.356073
16902448	NM_000122	ERCC3	0.356548
16801329	NM_207036	TCF12	0.357113
16857143	NM_018074	CCDC94	0.357214
16868920	NM_198536	TMEM205	0.357476
16928761	NM_013986	EWSR1	0.358082
16892869	NM_024101	MLPH	0.358483
16768857	NM_001170464	CDK17	0.35856
16914374	NM_022104	PCIF1	0.358939
16741287	NM_001876	CPT1A	0.359325
16990321	NM_018934	PCDHB14	0.359636
16715331	NM_006077	CBARA1	0.360138
16968583	NM_001166693	AFF1	0.360143
16848961	NM_173547	TRIM65	0.360774
16872567	NM_020158	EXOSC5	0.361934
17107520	NM_002024	FMR1	0.362372
17057329	NM_019082	DDX56	0.362385
16695578	NM_001039712	DEDD	0.362708
16755115	NM_014050	MRPL42	0.362825
16788083	NM_032632	PAPOLA	0.363271
16820439	NM_133458	ZFP90	0.363953
17107773	NM_001017980	VMA21	0.364683
16954175	NM_153273	IP6K1	0.364821
16668772	NM_018704	CTTNBP2NL	0.365496
16753800	NM_020401	NUP107	0.365651
17112769	NM_000169	GLA	0.36636
16861200	NM_019104	LIN37	0.366434
16933630	NM_001002878	THOC5	0.366445
16889762	NM_177538	CYP20A1	0.367391
16851397	NM_002894	RBBP8	0.36762
16976734	NM_173827	COX18	0.367622
17083452	NM_152896	UHRF2	0.368698
17051286	NM_001458	FLNC	0.36882
17088173	NM_001859	SLC31A1	0.369369
16832405	NM_016231	NLK	0.369436
17097495	NR_027261	POLE3	0.369511
16760981	NM_002355	M6PR	0.369676
16717106	NM_015179	RRP12	0.370279
16669905	NM_006099	PIAS3	0.370377
16725806	NM_001040694	INCENP	0.370422
16955975	NM_001177599	SUCLG2	0.370569
16680362	AB188495	LOC643988	0.370675
16757416	BC022092	C12orf52	0.370815
17114386	NM_001078172	FAM127B	0.371636
16915044	NM_016407	C20orf43	0.372512
16845973	NM_001193466	KIAA1267	0.372945
16862284	NM_001042544	LTBP4	0.372965
16859314	NM_016270	KLF2	0.373846
16664048	NR_036510	UROD	0.374037
16938656	NM_138410	CMTM7	0.374355
16732088	NM_016146	TRAPPC4	0.375395
16775014	NM_018204	CKAP2	0.375507
16830432	NM_020795	NLGN2	0.375521
16661063	NM_015871	ZNF593	0.375709
16843376	NM_001014445	NLE1	0.375786
16720077	NM_006435	IFITM2	0.376631
16792010	NM_014990	RALGAPA1	0.377169
16696373	NM_003762	VAMP4	0.377577
16692787	NM_207042	ENSA	0.377591
17023150	NM_005907	MAN1A1	0.378155
16715892	NM_007055	POLR3A	0.378999
16943435	NM_024548	CEP97	0.379479
16917061	NM_017671	FERMT1	0.37982
16866292	NM_173548	ZNF584	0.380067
16819600	NM_005886	KATNB1	0.380212
16858893	NM_017721	CC2D1A	0.381077
16760048	NM_202002	FOXM1	0.381772
16968314	NM_020226	PRDM8	0.383537
17054328	NM_182491	ZFAND2A	0.383545
16933044	NM_021916	ZNF70	0.383628
16800209	NM_014444	TUBGCP4	0.384035
17107717	NM_003828	MTMR1	0.38417
17076694	NM_001099412	MYST3	0.384769
16890998	NM_015690	STK36	0.384954
16844294	NM_021724	NR1D1	0.384957
16778325	NM_025138	C13orf23	0.385068
16824208	NM_014647	KIAA0430	0.385232
16719802	NM_001109	ADAM8	0.385896
16930100	NM_004286	GTPBP1	0.386519
16661459	NM_177424	STX12	0.386689
16870174	NM_020959	ANO8	0.386786
17009816	NM_001031623	ZNF451	0.387021
16877728	NM_003743	NCOA1	0.387143
16962380	NM_004454	ETV5	0.388309
17108546	ENST00000454406 // ENST00000454406	BRCC3 // BRCC3	0.389217
16923347	NM_015056	RRP1B	0.389351
16840383	NM_014804	KIAA0753	0.39009
16852206	NR_026978	HAUS1	0.391461
16827645	NM_032382	COG8	0.391567
17082523	NM_015201	BOP1	0.392012
16923766	NM_130444	COL18A1	0.392044
17044201	NR_033328	KLHL7	0.392219
16909537	NM_002601	PDE6D	0.392916
16703036	NM_032812	PLXDC2	0.392924
16970231	NM_001034194	EXOSC9	0.393039
16749382	NM_004264	MED21	0.393329
16883325	NM_001134225	INPP4A	0.393714
16940615	NM_018031	WDR6	0.394719
16702047	NM_001047160	NET1	0.394978
16791086	NM_024658	IPO4	0.395307
16908415	NM_001105537	ZNF142	0.395507
16743056	NM_001014811	ME3	0.395896
16712076	NM_001010924	FAM171A1	0.396524
16708533	NM_015062	PPRC1	0.396581
16836156	NM_016001	UTP18	0.396756
16730124	NM_004268	MED17	0.397145
16779766	NM_007249	KLF12	0.397608
16873313	NM_001983	ERCC1	0.39789
16835346	NM_018129	PNPO	0.397985
16950551	NM_003656	CAMK1	0.397991
17007197	NM_005155	PPT2	0.3981
16995140	NM_002853	RAD1	0.398756
16844929	NM_018143	KLHL11	0.399501
16756286	NM_001145199	C12orf75	0.400214
16890915	NM_005444	RQCD1	0.400485
16715667	NM_172171	CAMK2G	0.400742
16743374	NM_005590	MRE11A	0.400977
17075973	NM_057158	DUSP4	0.401285
16769207	NM_016053	CCDC53	0.401451
16757160	NM_000690	ALDH2	0.401535
17111688	NM_031206	LAS1L	0.401539
16691302	NM_001102396	SIKE1	0.401663
16842999	NM_001085454	GIT1	0.402431
16826160	NM_024745	SHCBP1	0.402684
16816386	NM_024847	TMC7	0.403491
17004194	NM_033260	FOXQ1	0.403663
17099980	NM_014866	SEC16A	0.405924
16818034	NM_014771	RNF40	0.406279
16861093	NM_024321	RBM42	0.406938
16956149	NM_032682	FOXP1	0.407122
17019260	NM_000287	PEX6	0.407219
16805230	NM_001271	CHD2	0.407469
16683250	NM_033631	LUZP1	0.408287
16913347	NR_026562	C20orf24	0.408467
16664078	NM_025077	TOE1	0.409583
16823649	NM_032569	GLYR1	0.409626
16993173	BC006849	THOC3	0.410029
16939960	NM_020242	KIF15	0.410049
16870165	NM_024527	ABHD8	0.410683
16731605	NM_001040455	SIDT2	0.410823
16840018	NM_014520	MYBBP1A	0.410973
17117871	BT006774	HMGA1	0.411453
16748407	NM_001987	ETV6	0.411514
16767851	NM_203394	E2F7	0.411554
16751020	NM_003076	SMARCD1	0.413675
17057460	NR_002919	SNORA5A	0.41387
16826871	NM_013242	C16orf80	0.41432
16693601	NM_181715	CRTC2	0.416619
16816497	NM_020314	C16orf62	0.417388
16984336	NM_175921	C5orf51	0.417945
16819010	NM_001080432	FTO	0.418043
16820296	NM_014329	EDC4	0.418314
16956532	NM_016206	VGLL3	0.418584
16694506	NM_144580	C1orf85	0.419144
17118299	AK294946	FLJ14186	0.419687
16685489	NM_005955	MTF1	0.419939
16930598	NM_017590	ZC3H7B	0.419961
16773348	NM_014089	NUPL1	0.420023
16738205	NM_015231	NUP160	0.421003
16771067	NM_007174	CIT	0.421234
16984689	NM_002203	ITGA2	0.421312
16832920	NM_001042492	NF1	0.4214
16814528	NM_022092	CHTF18	0.421555
16754373	NM_006851	GLIPR1	0.421621
16700715	NM_015014	RBM34	0.422585
16860405	NM_006627	POP4	0.423133
16713230	NM_019619	PARD3	0.423487
16765900	NM_003075	SMARCC2	0.423504
16784947	NM_002431	MNAT1	0.42351
16725112	NM_004177	STX3	0.423551
17024227	NM_031922	REPS1	0.423909
17088957	NR_027406	LOC100129034	0.424595
16777602	NM_182488	USP12	0.424716
16923951	NM_006031	PCNT	0.424795
16710948	NM_138384	MTG1	0.424956
16893200	NM_018226	RNPEPL1	0.426696
16681225	NM_018198	DNAJC11	0.426989
17083793	NM_001040272	ADAMTSL1	0.427456
17005385	NM_001160094	ACOT13	0.427977
16850063	ENST00000306704 // ENST00000306704	STRA13 // STRA13	0.429107
16967614	NM_000788	DCK	0.429185
17006361	NM_001161376	C6orf136	0.429287
16878253	NM_013392	NRBP1	0.430406
16944695	NM_017554	PARP14	0.430489
16990631	NM_006706	TCERG1	0.431482
16773840	NM_000059	BRCA2	0.431949
17111219	NM_006306	SMC1A	0.432089
16670114	NM_004326	BCL9	0.432517
16799814	NM_015138	RTF1	0.43334
16825468	NM_001031827	BOLA2	0.433965
16825683	NM_001031827	BOLA2	0.433965
17012404	NM_030963	RNF146	0.434256
16818165	NM_005881	BCKDK	0.434402
17000305	NM_016603	FAM13B	0.434718
16936137	NM_022766	CERK	0.435431
16711797	NM_014142	NUDT5	0.435449
16886717	NM_014568	GALNT5	0.435658
16876881	NM_016207	CPSF3	0.435708
16778652	NM_183422	TSC22D1	0.435786
17000168	NM_004887	CXCL14	0.436136
17018256	NM_015921	CUTA	0.437151
16851926	NR_024565	ZNF271	0.437748
17051409	NM_001130722	AHCYL2	0.437817
16770553	NM_024959	SLC24A6	0.438777
16858122	NM_146388	MRPL4	0.438971
16917822	NM_021784	FOXA2	0.439132
16727194	NM_005146	SART1	0.439699
16837768	NM_014738	KIAA0195	0.440813
16821083	NM_018975	TERF2IP	0.441495
17070634	NM_003821	RIPK2	0.441895
16838887	NM_012140	SLC25A10	0.441993
16730742	NM_015423	AASDHPPT	0.442106
17045542	NM_004760	STK17A	0.442444
17098911	NM_006336	ZER1	0.443382
16881434	NM_003124	SPR	0.444097
17043418	NM_001134387	ZDHHC4	0.444302
16933097	NM_001355	DDT	0.444345
16746878	NM_003324	TULP3	0.444495
16856980	NM_006339	HMG20B	0.44457
17016888	NM_002714	PPP1R10	0.44468
16889115	NM_025147	COQ10B	0.445362
17048754	NM_003496	TRRAP	0.4455
16924668	NM_015565	LTN1	0.44566
16672390	NM_005531	IFI16	0.445937
16695602	NM_003779	B4GALT3	0.445982
16806279	NM_004667	HERC2	0.446092
16864129	NM_001459	FLT3LG	0.446362
17080387	NM_003756	EIF3H	0.446819
17019610	NM_181356	SUPT3H	0.447228
17048563	NM_015068	PEG10	0.4474
16697695	NM_014875	KIF14	0.447453
16752305	NM_001798	CDK2	0.447597
16916682	NM_032034	SLC4A11	0.447755
16710481	NM_001380	DOCK1	0.448806
16701106	NM_001821	CHML	0.448865
16768675	NM_018351	FGD6	0.448969
16820041	NM_001950	E2F4	0.448969
17093090	NM_014314	DDX58	0.44916
16821047	NM_032268	ZNRF1	0.450334
16843795	NM_007247	SYNRG	0.450364
17043982	NM_002214	ITGB8	0.450425
16994618	NM_012334	MYO10	0.451237
16828826	NM_021149	COTL1	0.451679
16760329	NM_001065	TNFRSF1A	0.451691
16735010	NM_145040	PRKCDBP	0.451722
16852312	NM_001039535	SKA1	0.452107
16869876	NM_021241	WIZ	0.45217
16675903	NM_020216	RNPEP	0.452305
16690594	NM_002790	PSMA5	0.452893
16840703	NM_004860	FXR2	0.453732
17024615	NM_004690	LATS1	0.453871
16899801	NM_015425	POLR1A	0.454349
17045354	NM_020192	C7orf36	0.454679
16915881	NM_018209	ARFGAP1	0.455059
16679887	AK294489	LOC100133331	0.455187
16810828	AK296134	C15orf44	0.455458
17005276	NM_003107	SOX4	0.455461
16870070	NM_024104	C19orf42	0.45553
16990294	NM_018930	PCDHB10	0.456912
17005865	NM_003521	HIST1H2BM	0.457073
16981730	NM_005429	VEGFC	0.458381
17103067	NM_033018	CDK16	0.45872
17088148	NM_001012994	SNX30	0.458793
16962493	NM_002916	RFC4	0.458812
17112376	NM_153252	BRWD3	0.458951
16930678	NM_001469	XRCC6	0.459316
16694188	NM_018489	ASH1L	0.459402
16889375	NM_001136039	NIF3L1	0.461115
16941167	NM_006010	MANF	0.461359
16661323	NM_006600	NUDC	0.46166
16732856	NM_032811	TBRG1	0.46183
16952841	NM_024513	FYCO1	0.46201
16773946	NM_002915	RFC3	0.46235
16769649	NM_012406	PRDM4	0.462668
16850009	NM_016538	SIRT7	0.462932
16703114	NM_012071	COMMD3	0.463155
16988703	NM_005573	LMNB1	0.463444
16775823	NM_180989	GPR180	0.463815
16730306	NM_032102	SRSF8	0.464055
16831800	NM_004140	LLGL1	0.464893
16786652	NM_015072	TTLL5	0.465288
16856896	NM_002068	GNA15	0.465353
17103104	NM_004651	USP11	0.465381
16718840	NM_153810	C10orf46	0.465585
16693030	NM_002651	PI4KB	0.465688
17097813	NM_018249	CDK5RAP2	0.466246
16840145	NM_003562	SLC25A11	0.466574
16705241	NM_032804	ADO	0.466712
17118258	AK294946	FLJ14186	0.466751
17018292	AY568085	C6orf125	0.466882
16668420	NM_000757	CSF1	0.467376
16694472	NM_015327	SMG5	0.467403
17052749	NM_001143679	GSTK1	0.467737
16942935	NM_018293	ZNF654	0.467782
16842856	NM_001033561	PHF12	0.468064
17000022	NM_002715	PPP2CA	0.468198
16918351	NM_053041	COMMD7	0.468391
16950146	NM_001136049	LMLN	0.468393
16671823	NM_033657	DAP3	0.468499
16786492	NM_019589	YLPM1	0.468545
16839757	NM_013276	SHPK	0.468627
17104001	NM_001184819	GNL3L	0.469779
16731479	NM_016090	RBM7	0.470134
16790307	NM_001170629	CHD8	0.470304
16829486	NM_024792	FAM57A	0.470796
17007237	NM_006913	RNF5	0.471028
16853445	NM_005433	YES1	0.471043
16983451	NM_006317	BASP1	0.471376
16738409	NM_033396	TNKS1BP1	0.471596
17104217	NM_007157	ZXDB	0.47176
17059119	NM_006379	SEMA3C	0.471894
16697686	NM_012482	ZNF281	0.471999
16859600	NM_018174	MAP1S	0.47259
16969300	NM_003998	NFKB1	0.472913
17092490	NM_001190737	NFIB	0.473344
16763600	NM_001143668	AMIGO2	0.473625
17091928	NM_207305	FOXD4	0.473692
17066897	NM_016612	SLC25A37	0.473821
16859788	NM_017712	PGPEP1	0.473859
16828327	NM_018124	RFWD3	0.474191
16752586	NM_024068	OBFC2B	0.474437
16732067	NM_198489	CCDC84	0.474988
17110404	NM_032591	SLC9A7	0.475946
16838698	NM_020761	RPTOR	0.476327
16994373	NM_004394	DAP	0.476435
16985658	NM_133338	RAD17	0.47645
17081124	BC017297	FAM49B	0.476639
16692656	NM_005850	SF3B4	0.476758
16758264	NM_014938	MLXIP	0.476868
16854088	NM_001098801	C18orf19	0.47702
16991669	NM_145049	UBLCP1	0.477407
16840620	NM_004489	GPS2	0.477469
16874432	NM_172374	IL4I1	0.477666
16839913	NM_015113	ZZEF1	0.477764
16898617	NM_014911	AAK1	0.477855
16952782	NM_015444	TMEM158	0.478393
16695490	NM_016946	F11R	0.478789
16729670	NM_001193537	TMEM126B	0.478936
16740074	NM_130802	MEN1	0.479052
16781315	NM_007368	RASA3	0.479145
17002753	NM_012300	FBXW11	0.479184
16774112	NM_016617	UFM1	0.479475
16662648	NM_018101	CDCA8	0.479483
16935396	NM_002883	RANGAP1	0.479734
17086950	NM_005392	PHF2	0.479811
16838392	NM_024419	PGS1	0.480517
16912878	NM_016732	RALY	0.481008
16913957	NM_002466	MYBL2	0.481027
17079248	NM_015496	KIAA1429	0.481169
16970080	NR_003135	CEP170P1	0.481381
16803059	NM_004383	CSK	0.482308
17110071	NM_006307	SRPX	0.482372
16982635	NM_004237	TRIP13	0.4824
16738479	NM_199329	SLC43A3	0.482596
17007620	NM_145901	HMGA1	0.482657
16729712	NM_152991	EED	0.483076
16963375	NM_182627	WDR53	0.48427
16858830	NM_004907	IER2	0.484341
16982898	NM_015325	KIAA0947	0.484367
16939283	NM_020839	WDR48	0.484717
16992096	NM_017785	CCDC99	0.485049
17043157	NM_001037165	FOXK1	0.485192
16686345	NM_024602	HECTD3	0.48568
17101799	NR_033181	SYAP1	0.485851
16983848	NM_001145525	RAI14	0.486389
16908604	NM_015680	C2orf24	0.486685
16855256	NM_015846	MBD1	0.487189
16827041	NM_001797	CDH11	0.487581
16817973	NM_006662	SRCAP	0.487744
16773874	NM_015032	PDS5B	0.487746
16835356	NM_176096	CDK5RAP3	0.487802
16840550	NM_004422	DVL2	0.487969
16990016	NM_020690	ANKHD1-EIF4EBP3	0.488177
16772004	NM_178314	RILPL1	0.488915
16928046	NM_003073	SMARCB1	0.489365
17111594	NM_001012968	SPIN4	0.489562
16708402	NM_030971	SFXN3	0.48966
17110237	NM_003688	CASK	0.489793
16718719	NM_001127211	KIAA1598	0.489947
17009193	NM_001078177	SLC29A1	0.490403
16945101	NM_004526	MCM2	0.491131
16840723	NM_133491	SAT2	0.492068
16685958	NM_014947	FOXJ3	0.492078
16851134	NM_032142	CEP192	0.492475
17005904	NM_006298	ZNF192	0.493157
16724607	NM_004551	NDUFS3	0.49316
17044414	NM_004289	NFE2L3	0.493238
16702105	NM_032807	FBXO18	0.493616
17047321	BC157844	WBSCR16	0.493874
17106822	NM_000276	OCRL	0.493911
17086193	NM_058179	PSAT1	0.493916
16869372	NM_004461	FARSA	0.494043
17043049	NM_025250	TTYH3	0.494306
17001469	NM_001025105	CSNK1A1	0.494331
16811638	NM_003612	SEMA7A	0.495124
16861604	NM_015073	SIPA1L3	0.495459
17114478	NM_173470	MMGT1	0.495727
16859990	NM_015329	MAU2	0.495769
17047578	NR_029411	LOC100133091	0.49582
16721659	NM_003754	EIF3F	0.496001
16809929	NM_024755	SLTM	0.496219
16833518	NM_012138	AATF	0.496417
16839294	NM_021962	ABR	0.496753
16698096	NM_002871	RABIF	0.496927
17008655	NM_015349	KIAA0240	0.496988
16717869	NM_003893	LDB1	0.49807
16914315	NM_181802	UBE2C	0.498394
16873654	NM_017854	TMEM160	0.498475
16999259	NM_153223	CEP120	0.499086
16870690	NM_020410	ATP13A1	0.499591
16657598	NM_198576	AGRN	0.499957
